# Supplementary material for: RefSoil+: a Reference Database for Genes and Traits of Soil Plasmids
Source: mSystems. 2019 Feb 26;4(1):e00349-18. doi: 10.1128/mSystems.00349-18 (PMC6392096; doi:10.1128/mSystems.00349-18)
Supplement: TABLE S1 [file mSystems.00349-18-sd001.csv]

Database	Sample	Query	Gene	E-value	Score	NCBI.ID	Alignment length	Percent alignment
RefSoil	Plasmid	WP_000359986.1_11	16S_rRNA_methyltrans	1.30E-121	408.2	NC_021728.1	255	1.015936255
RefSoil	Plasmid	WP_000359986.1_13	16S_rRNA_methyltrans	1.30E-121	408.2	NC_021732.1	255	1.015936255
RefSoil	Chromosome	HVO_RS11050	AAC3	1.10E-61	210.5	NC_013967	265	0.907534247
RefSoil	Chromosome	RCI_RS12650	AAC3	4.00E-58	198.8	NC_009464	263	0.900684932
RefSoil	Chromosome	SGR_RS01355	AAC3	6.20E-131	443.2	NC_010572	282	0.965753425
RefSoil	Chromosome	AMIS_RS13610	AAC3	1.10E-126	429.2	NC_017093	276	0.945205479
RefSoil	Chromosome	RALTA_RS23870	AAC3	8.70E-121	409.9	NC_010530	264	0.904109589
RefSoil	Chromosome	F750_RS12415	AAC3	1.90E-118	402.2	NC_021055	279	0.955479452
RefSoil	Chromosome	SFLA_RS20015	AAC3	1.70E-117	399.1	NC_016114	279	0.955479452
RefSoil	Chromosome	RTA_RS10995	AAC3	1.40E-81	281.2	NC_015677	263	0.900684932
RefSoil	Chromosome	MNOD_RS24450	AAC3	4.70E-76	263.1	NC_011894	263	0.900684932
RefSoil	Chromosome	YM304_RS13865	AAC3	3.40E-63	220.8	NC_020520	266	0.910958904
RefSoil	Chromosome	RIV7116_RS16750	AAC3	4.90E-61	213.8	NC_019678	264	0.904109589
RefSoil	Chromosome	SPIRS_RS10685	AAC3	2.30E-60	211.6	NC_014364	265	0.907534247
RefSoil	Chromosome	BCO26_RS03025	AAC3	7.30E-59	206.6	NC_015634	271	0.928082192
RefSoil	Chromosome	BCOA_RS20285	AAC3	8.20E-58	203.2	NC_016023	271	0.928082192
RefSoil	Chromosome	XNC1_RS13135	AAC3	9.00E-58	203.1	NC_014228	263	0.900684932
RefSoil	Chromosome	BC2919	AAC3	1.30E-57	202.5	NC_004722	264	0.904109589
RefSoil	Chromosome	BCB4264_RS14470	AAC3	1.30E-57	202.5	NC_011725	264	0.904109589
RefSoil	Chromosome	BMB171_RS14410	AAC3	1.30E-57	202.5	NC_014171	264	0.904109589
RefSoil	Chromosome	BTK_RS15350	AAC3	1.90E-57	202	NZ_CP004870	264	0.904109589
RefSoil	Chromosome	DF16_RS16015	AAC3	1.90E-57	202	NZ_CP007607	264	0.904109589
RefSoil	Chromosome	HD73_RS15360	AAC3	1.90E-57	202	NC_020238	264	0.904109589
RefSoil	Chromosome	BTB_RS14935	AAC3	3.10E-57	201.3	NC_018877	264	0.904109589
RefSoil	Chromosome	CT43_RS14835	AAC3	3.10E-57	201.3	NC_017208	264	0.904109589
RefSoil	Chromosome	H175_RS14850	AAC3	3.10E-57	201.3	NC_020376	264	0.904109589
RefSoil	Chromosome	YBT1518_RS16030	AAC3	3.10E-57	201.3	NC_022873	264	0.904109589
RefSoil	Chromosome	BTOYO_RS01025	AAC3	6.10E-57	200.3	NC_022781	263	0.900684932
RefSoil	Chromosome	BCAH820_RS14660	AAC3	7.10E-57	200.1	NC_011773	263	0.900684932
RefSoil	Chromosome	BCE33L_RS14345	AAC3	7.60E-57	200	NC_006274	263	0.900684932
RefSoil	Chromosome	BCG9842_RS14390	AAC3	9.90E-57	199.6	NC_011772	263	0.900684932
RefSoil	Chromosome	BTF1_RS11925	AAC3	9.90E-57	199.6	NC_018508	263	0.900684932
RefSoil	Chromosome	BTG_RS04570	AAC3	9.90E-57	199.6	NC_018500	263	0.900684932
RefSoil	Chromosome	MC28_RS10440	AAC3	1.00E-56	199.6	NC_018693	263	0.900684932
RefSoil	Chromosome	YBT020_RS14895	AAC3	2.40E-56	198.4	NC_017200	263	0.900684932
RefSoil	Chromosome	BCAH187_RS14500	AAC3	2.50E-56	198.3	NC_011658	263	0.900684932
RefSoil	Chromosome	BCN_RS14165	AAC3	2.50E-56	198.3	NC_016771	263	0.900684932
RefSoil	Chromosome	BCQ_RS13930	AAC3	3.40E-56	197.9	NC_011969	263	0.900684932
RefSoil	Chromosome	BCA_RS15485	AAC3	4.90E-56	197.4	NC_012472	263	0.900684932
RefSoil	Chromosome	BCE_RS14335	AAC3	8.10E-56	196.6	NC_003909	263	0.900684932
RefSoil	Chromosome	BCK_RS20840	AAC3	8.70E-56	196.5	NC_018491	263	0.900684932
RefSoil	Chromosome	A16R_RS14420	AAC3	1.00E-55	196.3	NZ_CP001974	263	0.900684932
RefSoil	Chromosome	A16_RS14425	AAC3	1.00E-55	196.3	NZ_CP001970	263	0.900684932
RefSoil	Chromosome	BAA_RS14930	AAC3	1.00E-55	196.3	NC_012659	263	0.900684932
RefSoil	Chromosome	BAS2722	AAC3	1.00E-55	196.3	NC_005945	263	0.900684932
RefSoil	Chromosome	DJ44_RS06815	AAC3	1.00E-55	196.3	NZ_CP007704	263	0.900684932
RefSoil	Chromosome	DJ45_RS15110	AAC3	1.00E-55	196.3	NZ_CP008752	263	0.900684932
RefSoil	Chromosome	DJ46_RS09765	AAC3	1.00E-55	196.3	NZ_CP007666	263	0.900684932
RefSoil	Chromosome	DJ48_RS07365	AAC3	1.00E-55	196.3	NZ_CP007618	263	0.900684932
RefSoil	Chromosome	GBAA_RS14420	AAC3	1.00E-55	196.3	NC_007530	263	0.900684932
RefSoil	Chromosome	H9401_RS14390	AAC3	1.00E-55	196.3	NC_017729	263	0.900684932
RefSoil	Chromosome	HYU01_RS14370	AAC3	1.00E-55	196.3	NZ_CP008846	263	0.900684932
RefSoil	Chromosome	MI63_RS14360	AAC3	1.00E-55	196.3	NZ_CP006742	263	0.900684932
RefSoil	Chromosome	U365_RS14475	AAC3	1.00E-55	196.3	NZ_CM002398	263	0.900684932
RefSoil	Chromosome	U368_RS14430	AAC3	1.00E-55	196.3	NZ_CM002401	263	0.900684932
RefSoil	Chromosome	U369_RS14435	AAC3	1.00E-55	196.3	NZ_CM002395	263	0.900684932
RefSoil	Chromosome	SCE1572_RS30570	AAC3	1.00E-55	196.3	NC_021658	263	0.900684932
RefSoil	Chromosome	BCAV_RS01955	AAC3	1.40E-55	195.9	NC_012669	267	0.914383562
RefSoil	Chromosome	HBHAL_RS00145	AAC3	4.30E-55	194.3	NC_017668	265	0.907534247
RefSoil	Chromosome	PCC7120DELTA_RS09435	AAC3	6.90E-53	187	NC_003272	266	0.910958904
RefSoil	Chromosome	ML5_RS30210	AAC3	1.20E-52	186.2	NC_014815	263	0.900684932
RefSoil	Chromosome	LSE_RS08445	AAC3	8.40E-49	173.6	NC_013891	263	0.900684932
RefSoil	Chromosome	CACI_RS02530	AAC3	8.90E-44	157.1	NC_013131	264	0.904109589
RefSoil	Chromosome	AMIS_RS11655	AAC3	6.40E-43	154.3	NC_017093	265	0.907534247
RefSoil	Plasmid	WP_000557454.1_27	AAC3	5.30E-143	478.6	NC_021734.1	280	0.95890411
RefSoil	Plasmid	WP_000557454.1_59	AAC3	5.30E-143	478.6	NC_016861.1	280	0.95890411
RefSoil	Plasmid	WP_000988063.1_156	AAC3	4.00E-135	452.7	NC_009140.1	290	0.993150685
RefSoil	Plasmid	WP_014989531.1_165	AAC3	1.80E-133	447.3	NC_018683.1	276	0.945205479
RefSoil	Chromosome	PMEN_RS15580	AAC3-I	5.90E-60	209.5	NC_009439	141	0.915584416
RefSoil	Chromosome	LEPTO7376_RS16210	AAC3-I	1.00E-52	185.9	NC_019683	142	0.922077922
RefSoil	Chromosome	SYN6312_RS04680	AAC3-I	3.90E-48	171.1	NC_019680	144	0.935064935
RefSoil	Chromosome	VAPAR_RS29840	AAC3-I	3.20E-45	161.6	NC_012792	139	0.902597403
RefSoil	Chromosome	VAPA_RS33130	AAC3-I	1.20E-44	159.7	NC_022234	141	0.915584416
RefSoil	Chromosome	MCHL_RS20945	AAC3-I	1.10E-43	156.6	NC_011757	141	0.915584416
RefSoil	Chromosome	MEXT_RS19795	AAC3-I	1.80E-43	155.9	NC_010172	141	0.915584416
RefSoil	Chromosome	METD_RS22430	AAC3-I	4.40E-43	154.6	NC_012988	141	0.915584416
RefSoil	Chromosome	W911_RS16985	AAC3-I	2.80E-42	152	NC_022997	141	0.915584416
RefSoil	Plasmid	WP_002089484.1_284	AAC3-I	2.60E-106	355.8	NZ_CP007558.1	153	0.993506494
RefSoil	Chromosome	GLO7428_RS05030	AAC6-I	1.80E-40	145.8	NC_019745	180	0.972972973
RefSoil	Chromosome	OSC7112_RS19035	AAC6-I	5.70E-37	134.4	NC_019729	183	0.989189189
RefSoil	Plasmid	WP_013362814.1_283	AAC6-Ib	3.60E-130	434.2	NZ_CP007558.1	183	0.994565217
RefSoil	Plasmid	WP_000027045.1_275	AAC6-Ib	4.50E-130	433.9	NZ_CP004000.1	183	0.994565217
RefSoil	Plasmid	WP_000946492.1_3	AAC6-Ib	5.20E-130	433.7	NC_021728.1	183	0.994565217
RefSoil	Plasmid	WP_000946492.1_5	AAC6-Ib	5.20E-130	433.7	NC_021732.1	183	0.994565217
RefSoil	Plasmid	WP_004152783.1_25	AAC6-Ib	7.50E-130	433.2	NC_009650.1	183	0.994565217
RefSoil	Chromosome	HVO_RS07150	ABC_efflux	2.50E-92	312.3	NC_013967	514	1.001949318
RefSoil	Chromosome	MBAR_RS14275	ABC_efflux	2.70E-90	305.6	NC_007355	528	1.029239766
RefSoil	Chromosome	HTUR_RS02180	ABC_efflux	2.80E-90	305.6	NC_013743	495	0.964912281
RefSoil	Chromosome	HMUK_RS01925	ABC_efflux	1.90E-88	299.5	NC_013202	517	1.007797271
RefSoil	Chromosome	HTUR_RS14910	ABC_efflux	2.90E-85	289	NC_013743	526	1.025341131
RefSoil	Chromosome	MA_RS12855	ABC_efflux	9.90E-81	274.1	NC_003552	516	1.005847953
RefSoil	Chromosome	RCI_RS04815	ABC_efflux	6.20E-80	271.4	NC_009464	503	0.980506823
RefSoil	Chromosome	PNA2_RS00235	ABC_efflux	2.00E-79	269.7	NC_015474	514	1.001949318
RefSoil	Chromosome	PNA2_RS00240	ABC_efflux	9.60E-76	257.6	NC_015474	498	0.970760234
RefSoil	Chromosome	M1627_RS12205	ABC_efflux	1.60E-74	253.6	NC_012632	524	1.021442495
RefSoil	Chromosome	M164_RS11770	ABC_efflux	1.60E-74	253.6	NC_012726	524	1.021442495
RefSoil	Chromosome	SIH_RS11925	ABC_efflux	1.60E-74	253.6	NC_017275	524	1.021442495
RefSoil	Chromosome	SIL_RS11035	ABC_efflux	1.60E-74	253.6	NC_021058	524	1.021442495
RefSoil	Chromosome	SIRE_RS11325	ABC_efflux	1.60E-74	253.6	NC_017276	524	1.021442495
RefSoil	Chromosome	TUZN_RS01210	ABC_efflux	6.60E-73	248.2	NC_015315	489	0.953216374
RefSoil	Chromosome	MBOO_RS11895	ABC_efflux	3.20E-72	246	NC_009712	502	0.978557505
RefSoil	Chromosome	AZO_RS17940	ABC_efflux	5.40E-186	626.8	NC_008702	557	1.085769981
RefSoil	Chromosome	PA4997	ABC_efflux	3.20E-185	624.3	NC_002516	559	1.089668616
RefSoil	Chromosome	PADK2_RS26480	ABC_efflux	3.20E-185	624.3	NC_018080	559	1.089668616
RefSoil	Chromosome	PLES_RS27720	ABC_efflux	3.20E-185	624.3	NC_011770	559	1.089668616
RefSoil	Chromosome	SCV20265_RS28100	ABC_efflux	3.20E-185	624.3	NC_023149	559	1.089668616
RefSoil	Chromosome	T224_RS58090	ABC_efflux	3.20E-185	624.3	NZ_CP006983	559	1.089668616
RefSoil	Chromosome	PAM18_RS26150	ABC_efflux	3.60E-185	624.1	NC_017548	559	1.089668616
RefSoil	Chromosome	M062_RS26305	ABC_efflux	1.00E-184	622.6	NC_021577	559	1.089668616
RefSoil	Chromosome	G655_RS26450	ABC_efflux	2.80E-184	621.1	NC_020912	559	1.089668616
RefSoil	Chromosome	NCGM2_RS02560	ABC_efflux	2.80E-184	621.1	NC_017549	559	1.089668616
RefSoil	Chromosome	PA14_RS26970	ABC_efflux	2.80E-184	621.1	NC_008463	559	1.089668616
RefSoil	Chromosome	U769_RS27190	ABC_efflux	2.80E-184	621.1	NC_023019	559	1.089668616
RefSoil	Chromosome	BJAB0715_RS08935	ABC_efflux	1.40E-182	615.5	NC_021733	545	1.062378168
RefSoil	Chromosome	BJAB07104_RS10815	ABC_efflux	4.50E-182	613.9	NC_021726	545	1.062378168
RefSoil	Chromosome	BJAB0868_RS08600	ABC_efflux	4.50E-182	613.9	NC_021729	545	1.062378168
RefSoil	Chromosome	PPUTW619_RS02660	ABC_efflux	3.40E-174	587.9	NC_010501	557	1.085769981
RefSoil	Chromosome	PPUTGB1_RS25195	ABC_efflux	7.30E-174	586.8	NC_010322	557	1.085769981
RefSoil	Chromosome	L483_RS29255	ABC_efflux	8.60E-174	586.5	NC_021491	557	1.085769981
RefSoil	Chromosome	YSA_RS09475	ABC_efflux	2.60E-173	584.9	NC_017986	557	1.085769981
RefSoil	Chromosome	PPUBIRD1_RS23865	ABC_efflux	3.20E-173	584.7	NC_017530	557	1.085769981
RefSoil	Chromosome	DW66_RS26015	ABC_efflux	4.70E-173	584.1	NZ_CP007620	557	1.085769981
RefSoil	Chromosome	PPS_RS24675	ABC_efflux	4.70E-173	584.1	NC_015733	557	1.085769981
RefSoil	Chromosome	CD58_RS02465	ABC_efflux	5.50E-173	583.9	NZ_CP007410	557	1.085769981
RefSoil	Chromosome	PVLB_RS02570	ABC_efflux	7.00E-173	583.6	NC_022738	557	1.085769981
RefSoil	Chromosome	PPUT_RS24190	ABC_efflux	7.10E-173	583.5	NC_009512	557	1.085769981
RefSoil	Chromosome	PSF113_RS32935	ABC_efflux	9.70E-173	583.1	NC_016830	557	1.085769981
RefSoil	Chromosome	PSEEN_RS23055	ABC_efflux	1.10E-172	582.9	NC_008027	557	1.085769981
RefSoil	Chromosome	X969_RS23020	ABC_efflux	1.40E-172	582.6	NC_023075	557	1.085769981
RefSoil	Chromosome	X970_RS22685	ABC_efflux	1.40E-172	582.6	NC_023076	557	1.085769981
RefSoil	Chromosome	AOLE_RS10905	ABC_efflux	6.00E-172	580.5	NC_014259	545	1.062378168
RefSoil	Chromosome	PSEBR_RS02700	ABC_efflux	1.10E-171	579.6	NC_015379	555	1.081871345
RefSoil	Chromosome	PPUTUW4_RS02095	ABC_efflux	1.40E-171	579.3	NC_019670	555	1.081871345
RefSoil	Chromosome	EY04_RS01930	ABC_efflux	2.00E-171	578.7	NZ_CP008696	556	1.083820663
RefSoil	Chromosome	PMEN_RS02930	ABC_efflux	2.10E-171	578.7	NC_009439	564	1.099415205
RefSoil	Chromosome	PFL01_RS02425	ABC_efflux	3.30E-171	578	NC_007492	556	1.083820663
RefSoil	Chromosome	PSTAA_RS19615	ABC_efflux	5.70E-171	577.2	NC_017532	564	1.099415205
RefSoil	Chromosome	STTU_RS21570	ABC_efflux	6.00E-171	577.2	NZ_CM001165	521	1.015594542
RefSoil	Chromosome	STTU_RS21570	ABC_efflux	6.00E-171	577.2	NZ_CM001165	543	1.058479532
RefSoil	Chromosome	PFLU_RS02380	ABC_efflux	6.50E-171	577.1	NC_012660	556	1.083820663
RefSoil	Chromosome	PD374_RS24680	ABC_efflux	7.10E-171	576.9	NZ_CP007638	558	1.087719298
RefSoil	Chromosome	PFLA506_RS02325	ABC_efflux	7.10E-171	576.9	NC_017911	558	1.087719298
RefSoil	Chromosome	PFLCHA0_RS02670	ABC_efflux	2.30E-170	575.2	NC_021237	555	1.081871345
RefSoil	Chromosome	PFL_RS02675	ABC_efflux	2.30E-170	575.2	NC_004129	555	1.081871345
RefSoil	Chromosome	PSJM300_RS02185	ABC_efflux	3.90E-170	574.5	NC_018177	562	1.095516569
RefSoil	Chromosome	PST_RS19070	ABC_efflux	7.50E-170	573.5	NC_009434	564	1.099415205
RefSoil	Chromosome	PSSB64_RS02700	ABC_efflux	2.60E-169	571.7	NZ_CM001763	557	1.085769981
RefSoil	Chromosome	H045_RS23285	ABC_efflux	3.70E-169	571.3	NC_020209	556	1.083820663
RefSoil	Chromosome	EB_RS11090	ABC_efflux	4.40E-169	571	NC_006513	557	1.085769981
RefSoil	Chromosome	AZO_RS11690	ABC_efflux	5.70E-169	570.7	NC_008702	549	1.070175439
RefSoil	Chromosome	PSPPH_RS02670	ABC_efflux	7.40E-169	570.3	NC_005773	557	1.085769981
RefSoil	Chromosome	SCAB_RS27805	ABC_efflux	1.40E-168	569.4	NC_013929	521	1.015594542
RefSoil	Chromosome	SCAB_RS27805	ABC_efflux	1.40E-168	569.4	NC_013929	540	1.052631579
RefSoil	Chromosome	SHJGH_RS20095	ABC_efflux	1.50E-168	569.2	NC_020895	520	1.013645224
RefSoil	Chromosome	SHJGH_RS20095	ABC_efflux	1.50E-168	569.2	NC_020895	540	1.052631579
RefSoil	Chromosome	SHJG_RS21470	ABC_efflux	1.50E-168	569.2	NC_017765	520	1.013645224
RefSoil	Chromosome	SHJG_RS21470	ABC_efflux	1.50E-168	569.2	NC_017765	540	1.052631579
RefSoil	Chromosome	SAP1_RS27415	ABC_efflux	2.50E-168	568.5	NC_003155	522	1.01754386
RefSoil	Chromosome	SAP1_RS27415	ABC_efflux	2.50E-168	568.5	NC_003155	485	0.945419103
RefSoil	Chromosome	BN159_RS27300	ABC_efflux	4.00E-168	567.9	NC_020504	522	1.01754386
RefSoil	Chromosome	BN159_RS27300	ABC_efflux	4.00E-168	567.9	NC_020504	537	1.046783626
RefSoil	Chromosome	U771_RS02785	ABC_efflux	6.10E-168	567.3	NC_023064	556	1.083820663
RefSoil	Chromosome	BAMB_RS17600	ABC_efflux	1.10E-167	566.4	NC_008391	498	0.970760234
RefSoil	Chromosome	BAMB_RS17600	ABC_efflux	1.10E-167	566.4	NC_008391	508	0.990253411
RefSoil	Chromosome	SGR_RS23855	ABC_efflux	2.00E-167	565.6	NC_010572	522	1.01754386
RefSoil	Chromosome	SGR_RS23855	ABC_efflux	2.00E-167	565.6	NC_010572	538	1.048732943
RefSoil	Chromosome	BCEN2424_RS20225	ABC_efflux	3.60E-167	564.7	NC_008543	497	0.968810916
RefSoil	Chromosome	BCEN2424_RS20225	ABC_efflux	3.60E-167	564.7	NC_008543	506	0.986354776
RefSoil	Chromosome	A458_RS24030	ABC_efflux	5.80E-167	564	NC_018028	562	1.095516569
RefSoil	Chromosome	SFUL_RS11540	ABC_efflux	1.20E-166	563	NC_021177	522	1.01754386
RefSoil	Chromosome	SFUL_RS11540	ABC_efflux	1.20E-166	563	NC_021177	535	1.04288499
RefSoil	Chromosome	H681_RS22505	ABC_efflux	1.20E-166	563	NC_020829	559	1.089668616
RefSoil	Chromosome	PSEST_RS02290	ABC_efflux	2.70E-166	561.8	NC_019936	563	1.097465887
RefSoil	Chromosome	AVCA6_RS20370	ABC_efflux	3.50E-166	561.4	NC_021150	550	1.072124756
RefSoil	Chromosome	AVCA_RS20360	ABC_efflux	3.50E-166	561.4	NC_021149	550	1.072124756
RefSoil	Chromosome	AVIN_RS20390	ABC_efflux	3.50E-166	561.4	NC_012560	550	1.072124756
RefSoil	Chromosome	PMO01_RS01730	ABC_efflux	3.50E-166	561.4	NZ_CM002330	557	1.085769981
RefSoil	Chromosome	DM42_RS06895	ABC_efflux	6.20E-166	560.6	NZ_CP007786	498	0.970760234
RefSoil	Chromosome	DM42_RS06895	ABC_efflux	6.20E-166	560.6	NZ_CP007786	506	0.986354776
RefSoil	Chromosome	SACTE_RS11025	ABC_efflux	8.60E-166	560.2	NC_015953	522	1.01754386
RefSoil	Chromosome	SACTE_RS11025	ABC_efflux	8.60E-166	560.2	NC_015953	541	1.054580897
RefSoil	Chromosome	SVEN_RS12560	ABC_efflux	1.00E-165	559.9	NC_018750	520	1.013645224
RefSoil	Chromosome	SVEN_RS12560	ABC_efflux	1.00E-165	559.9	NC_018750	525	1.023391813
RefSoil	Chromosome	HZ99_RS20035	ABC_efflux	1.50E-165	559.3	NZ_CP008896	557	1.085769981
RefSoil	Chromosome	CH92_RS18600	ABC_efflux	3.60E-165	558.1	NZ_CP007441	564	1.099415205
RefSoil	Chromosome	GEM_RS22460	ABC_efflux	3.90E-165	558	NC_018514	490	0.955165692
RefSoil	Chromosome	GEM_RS22460	ABC_efflux	3.90E-165	558	NC_018514	506	0.986354776
RefSoil	Chromosome	KALB_RS38435	ABC_efflux	4.60E-165	557.8	NZ_CP007155	502	0.978557505
RefSoil	Chromosome	KALB_RS38435	ABC_efflux	4.60E-165	557.8	NZ_CP007155	536	1.044834308
RefSoil	Chromosome	BCENMC03_RS17420	ABC_efflux	4.70E-165	557.7	NC_010515	498	0.970760234
RefSoil	Chromosome	BCENMC03_RS17420	ABC_efflux	4.70E-165	557.7	NC_010515	506	0.986354776
RefSoil	Chromosome	B446_RS14555	ABC_efflux	1.80E-164	555.8	NC_021985	520	1.013645224
RefSoil	Chromosome	B446_RS14555	ABC_efflux	1.80E-164	555.8	NC_021985	544	1.06042885
RefSoil	Chromosome	CH51_RS10660	ABC_efflux	2.90E-164	555.1	NZ_CP007499	554	1.079922027
RefSoil	Chromosome	SACE_RS30685	ABC_efflux	4.40E-164	554.5	NC_009142	531	1.035087719
RefSoil	Chromosome	SACE_RS30685	ABC_efflux	4.40E-164	554.5	NC_009142	540	1.052631579
RefSoil	Chromosome	SA40_RS09335	ABC_efflux	5.10E-164	554.3	NC_022443	554	1.079922027
RefSoil	Chromosome	BCEP18194_RS32560	ABC_efflux	6.10E-164	554.1	NC_007511	497	0.968810916
RefSoil	Chromosome	BCEP18194_RS32560	ABC_efflux	6.10E-164	554.1	NC_007511	505	0.984405458
RefSoil	Chromosome	F750_RS11820	ABC_efflux	1.70E-163	552.6	NC_021055	532	1.037037037
RefSoil	Chromosome	F750_RS11820	ABC_efflux	1.70E-163	552.6	NC_021055	539	1.050682261
RefSoil	Chromosome	BH81_RS02550	ABC_efflux	2.10E-163	552.3	NZ_CP007039	551	1.074074074
RefSoil	Chromosome	SFLA_RS20605	ABC_efflux	2.30E-163	552.2	NC_016114	532	1.037037037
RefSoil	Chromosome	SFLA_RS20605	ABC_efflux	2.30E-163	552.2	NC_016114	539	1.050682261
RefSoil	Chromosome	CAP2UW1_RS20835	ABC_efflux	6.10E-163	550.8	NC_013194	555	1.081871345
RefSoil	Chromosome	XNR_RS20920	ABC_efflux	1.10E-162	550	NC_020990	519	1.011695906
RefSoil	Chromosome	XNR_RS20920	ABC_efflux	1.10E-162	550	NC_020990	489	0.953216374
RefSoil	Chromosome	STRVI_RS37935	ABC_efflux	4.30E-162	547.9	NC_015957	525	1.023391813
RefSoil	Chromosome	STRVI_RS37935	ABC_efflux	4.30E-162	547.9	NC_015957	502	0.978557505
RefSoil	Chromosome	AMES_RS40070	ABC_efflux	4.80E-162	547.8	NC_018266	509	0.992202729
RefSoil	Chromosome	AMES_RS40070	ABC_efflux	4.80E-162	547.8	NC_018266	480	0.935672515
RefSoil	Chromosome	MODMU_RS08940	ABC_efflux	1.70E-161	546	NC_017955	542	1.056530214
RefSoil	Chromosome	ACIAD_RS10815	ABC_efflux	2.60E-161	545.4	NC_005966	545	1.062378168
RefSoil	Chromosome	CACI_RS26200	ABC_efflux	3.70E-161	544.9	NC_013131	511	0.996101365
RefSoil	Chromosome	CACI_RS26200	ABC_efflux	3.70E-161	544.9	NC_013131	488	0.951267057
RefSoil	Chromosome	SVIR_RS14935	ABC_efflux	3.00E-160	541.9	NC_013159	493	0.961013645
RefSoil	Chromosome	SVIR_RS14935	ABC_efflux	3.00E-160	541.9	NC_013159	480	0.935672515
RefSoil	Chromosome	KSE_RS13175	ABC_efflux	5.30E-160	541	NC_016109	546	1.064327485
RefSoil	Chromosome	KSE_RS13175	ABC_efflux	5.30E-160	541	NC_016109	523	1.019493177
RefSoil	Chromosome	FRAAL_RS07500	ABC_efflux	2.80E-159	538.6	NC_008278	520	1.013645224
RefSoil	Chromosome	FRAAL_RS07500	ABC_efflux	2.80E-159	538.6	NC_008278	534	1.040935673
RefSoil	Chromosome	KALB_RS12030	ABC_efflux	4.40E-159	538	NZ_CP007155	511	0.996101365
RefSoil	Chromosome	KALB_RS12030	ABC_efflux	4.40E-159	538	NZ_CP007155	478	0.931773879
RefSoil	Chromosome	FSYMDG_RS08705	ABC_efflux	9.80E-159	536.9	NC_015656	515	1.003898635
RefSoil	Chromosome	PSED_RS25495	ABC_efflux	6.70E-158	534.1	NC_015312	503	0.980506823
RefSoil	Chromosome	PSED_RS25495	ABC_efflux	6.70E-158	534.1	NC_015312	486	0.947368421
RefSoil	Chromosome	SACTE_RS26985	ABC_efflux	5.10E-157	531.2	NC_015953	511	0.996101365
RefSoil	Chromosome	SACTE_RS26985	ABC_efflux	5.10E-157	531.2	NC_015953	485	0.945419103
RefSoil	Chromosome	SBI_RS34160	ABC_efflux	1.00E-156	530.2	NC_016582	524	1.021442495
RefSoil	Chromosome	SBI_RS34160	ABC_efflux	1.00E-156	530.2	NC_016582	528	1.029239766
RefSoil	Chromosome	SCAT_RS16765	ABC_efflux	1.20E-156	530	NC_016111	525	1.023391813
RefSoil	Chromosome	SCAT_RS16765	ABC_efflux	1.20E-156	530	NC_016111	505	0.984405458
RefSoil	Chromosome	BN6_RS36365	ABC_efflux	7.20E-156	527.4	NC_019673	525	1.023391813
RefSoil	Chromosome	BN6_RS36365	ABC_efflux	7.20E-156	527.4	NC_019673	538	1.048732943
RefSoil	Chromosome	FRANCCI3_RS05175	ABC_efflux	5.90E-155	524.4	NC_007777	522	1.01754386
RefSoil	Chromosome	FRANCCI3_RS05175	ABC_efflux	5.90E-155	524.4	NC_007777	531	1.035087719
RefSoil	Chromosome	SFUL_RS30230	ABC_efflux	9.20E-155	523.8	NC_021177	514	1.001949318
RefSoil	Chromosome	SFUL_RS30230	ABC_efflux	9.20E-155	523.8	NC_021177	497	0.968810916
RefSoil	Chromosome	A284_RS17040	ABC_efflux	6.30E-154	521	NC_020164	554	1.079922027
RefSoil	Chromosome	AXYL_RS12725	ABC_efflux	9.60E-154	520.4	NC_014640	516	1.005847953
RefSoil	Chromosome	AXYL_RS12725	ABC_efflux	9.60E-154	520.4	NC_014640	535	1.04288499
RefSoil	Chromosome	MIM_RS15245	ABC_efflux	1.00E-153	520.3	NZ_CP003915	535	1.04288499
RefSoil	Chromosome	TMZ1T_RS18470	ABC_efflux	1.80E-151	512.9	NC_011662	557	1.085769981
RefSoil	Chromosome	SH_RS05170	ABC_efflux	2.10E-151	512.7	NC_007168	553	1.07797271
RefSoil	Chromosome	BPET_RS17055	ABC_efflux	1.10E-150	510.4	NC_010170	488	0.951267057
RefSoil	Chromosome	BE24_RS06965	ABC_efflux	2.10E-149	506.1	NZ_CP007208	554	1.079922027
RefSoil	Chromosome	ROP_RS30145	ABC_efflux	5.50E-149	504.7	NC_012522	526	1.025341131
RefSoil	Chromosome	FRAEUI1C_RS23395	ABC_efflux	4.50E-148	501.7	NC_014666	546	1.064327485
RefSoil	Chromosome	MT7199_RS01035	ABC_efflux	6.40E-148	501.2	NC_020089	525	1.023391813
RefSoil	Chromosome	TBFG_RS01035	ABC_efflux	6.40E-148	501.2	NC_009565	525	1.023391813
RefSoil	Chromosome	RVBD_RS01035	ABC_efflux	1.90E-147	499.7	NC_018143	526	1.025341131
RefSoil	Chromosome	HKBS1_RS01035	ABC_efflux	2.60E-147	499.2	NZ_CP002871	525	1.023391813
RefSoil	Chromosome	NDAS_RS23170	ABC_efflux	3.40E-147	498.8	NC_014210	480	0.935672515
RefSoil	Chromosome	JTY_RS01040	ABC_efflux	4.80E-147	498.3	NC_012207	525	1.023391813
RefSoil	Chromosome	PD630_RS12620	ABC_efflux	2.00E-146	496.2	NZ_CP003949	524	1.021442495
RefSoil	Chromosome	CACI_RS18800	ABC_efflux	4.10E-146	495.3	NC_013131	495	0.964912281
RefSoil	Chromosome	RHA1_RS29385	ABC_efflux	1.00E-145	493.9	NC_008268	524	1.021442495
RefSoil	Chromosome	MAF_RS01035	ABC_efflux	2.10E-145	492.9	NC_015758	525	1.023391813
RefSoil	Chromosome	AZKH_RS02975	ABC_efflux	1.60E-143	486.7	NC_020516	547	1.066276803
RefSoil	Chromosome	KRAD_RS03470	ABC_efflux	7.10E-143	484.5	NC_009664	488	0.951267057
RefSoil	Chromosome	H924_RS05355	ABC_efflux	4.40E-142	481.9	NC_020506	532	1.037037037
RefSoil	Chromosome	CH51_RS03765	ABC_efflux	5.30E-142	481.7	NZ_CP007499	544	1.06042885
RefSoil	Chromosome	SA40_RS03345	ABC_efflux	5.40E-142	481.6	NC_022443	544	1.06042885
RefSoil	Chromosome	RHA1_RS24230	ABC_efflux	4.20E-140	475.4	NC_008268	501	0.976608187
RefSoil	Chromosome	NONO_RS35960	ABC_efflux	1.00E-139	474.1	NZ_CP006850	479	0.933723197
RefSoil	Chromosome	PSYCPRWF_RS07145	ABC_efflux	1.30E-139	473.8	NC_009524	544	1.06042885
RefSoil	Chromosome	BH_RS04935	ABC_efflux	6.80E-139	471.4	NC_002570	552	1.076023392
RefSoil	Chromosome	REQ_RS07175	ABC_efflux	6.90E-139	471.4	NC_014659	484	0.943469786
RefSoil	Chromosome	TBD_RS12585	ABC_efflux	1.60E-138	470.2	NC_007404	549	1.070175439
RefSoil	Chromosome	O5Y_RS19115	ABC_efflux	1.80E-138	470	NC_022115	539	1.050682261
RefSoil	Chromosome	GTNG_RS02635	ABC_efflux	2.10E-138	469.8	NC_009328	545	1.062378168
RefSoil	Chromosome	BMD_RS02030	ABC_efflux	2.20E-138	469.7	NC_014103	544	1.06042885
RefSoil	Chromosome	BMQ_RS02025	ABC_efflux	2.30E-138	469.6	NC_014019	544	1.06042885
RefSoil	Chromosome	CE_RS06020	ABC_efflux	2.70E-138	469.4	NC_004369	530	1.033138402
RefSoil	Chromosome	I33_RS04550	ABC_efflux	2.70E-138	469.4	NC_017195	544	1.06042885
RefSoil	Chromosome	BCOA_RS27980	ABC_efflux	2.80E-138	469.4	NC_016023	553	1.07797271
RefSoil	Chromosome	CGTRNA_RS05655	ABC_efflux	4.40E-138	468.7	NC_006958	534	1.040935673
RefSoil	Chromosome	CSAL_RS08080	ABC_efflux	5.00E-138	468.6	NC_007963	546	1.064327485
RefSoil	Chromosome	PD630_RS07035	ABC_efflux	5.40E-138	468.5	NZ_CP003949	502	0.978557505
RefSoil	Chromosome	BALI_RS04905	ABC_efflux	8.00E-138	467.9	NC_021362	548	1.068226121
RefSoil	Chromosome	C663_RS04795	ABC_efflux	9.90E-138	467.6	NC_020244	544	1.06042885
RefSoil	Chromosome	I653_RS04480	ABC_efflux	9.90E-138	467.6	NC_020832	544	1.06042885
RefSoil	Chromosome	WA5_RS05630	ABC_efflux	1.20E-137	467.3	NC_020519	534	1.040935673
RefSoil	Chromosome	BSN5_RS16490	ABC_efflux	1.80E-137	466.8	NC_014976	544	1.06042885
RefSoil	Chromosome	BSNT_RS04750	ABC_efflux	1.80E-137	466.8	NC_017196	544	1.06042885
RefSoil	Chromosome	BSU6051_RS04675	ABC_efflux	1.80E-137	466.8	NC_020507	544	1.06042885
RefSoil	Chromosome	BSUA_RS04810	ABC_efflux	1.80E-137	466.8	NZ_CP007800	544	1.06042885
RefSoil	Chromosome	BSUB_RS04810	ABC_efflux	1.80E-137	466.8	NZ_CP008698	544	1.06042885
RefSoil	Chromosome	Q433_RS04515	ABC_efflux	1.80E-137	466.8	NZ_CP007409	544	1.06042885
RefSoil	Chromosome	CGR_RS06270	ABC_efflux	1.80E-137	466.7	NC_009342	534	1.040935673
RefSoil	Chromosome	BSU08690	ABC_efflux	1.90E-137	466.7	NC_000964	544	1.06042885
RefSoil	Chromosome	BLI_RS04420	ABC_efflux	2.30E-137	466.4	NC_006322	548	1.068226121
RefSoil	Chromosome	GYO_RS27065	ABC_efflux	2.90E-137	466	NC_016047	545	1.062378168
RefSoil	Chromosome	BSUW23_RS04580	ABC_efflux	4.10E-137	465.5	NC_014479	545	1.062378168
RefSoil	Chromosome	PSYC_RS06825	ABC_efflux	6.10E-137	465	NC_007204	543	1.058479532
RefSoil	Chromosome	MY9_RS04875	ABC_efflux	1.00E-136	464.3	NC_017743	545	1.062378168
RefSoil	Chromosome	M493_RS02435	ABC_efflux	1.20E-136	464	NC_022080	544	1.06042885
RefSoil	Chromosome	PCRYO_RS05470	ABC_efflux	5.10E-136	461.9	NC_007969	543	1.058479532
RefSoil	Chromosome	BPUM_RS22735	ABC_efflux	1.10E-135	460.8	NC_009848	541	1.054580897
RefSoil	Chromosome	MAQU_RS08900	ABC_efflux	1.20E-135	460.7	NC_008740	537	1.046783626
RefSoil	Chromosome	B938_RS04405	ABC_efflux	1.30E-135	460.6	NC_019842	548	1.068226121
RefSoil	Chromosome	RBAM_RS04370	ABC_efflux	1.30E-135	460.6	NC_009725	548	1.068226121
RefSoil	Chromosome	U471_RS04340	ABC_efflux	1.30E-135	460.6	NC_022653	548	1.068226121
RefSoil	Chromosome	BMMGA3_RS03375	ABC_efflux	2.30E-135	459.8	NZ_CP007739	543	1.058479532
RefSoil	Chromosome	BANAU_RS04320	ABC_efflux	2.60E-135	459.6	NC_017061	548	1.068226121
RefSoil	Chromosome	BASU_RS04610	ABC_efflux	2.60E-135	459.6	NC_022081	548	1.068226121
RefSoil	Chromosome	MUS_RS04290	ABC_efflux	2.60E-135	459.6	NC_017912	548	1.068226121
RefSoil	Chromosome	V529_RS04125	ABC_efflux	2.90E-135	459.5	NZ_CP006890	548	1.068226121
RefSoil	Chromosome	BACAU_RS04655	ABC_efflux	3.30E-135	459.3	NC_016784	548	1.068226121
RefSoil	Chromosome	KSO_RS14970	ABC_efflux	4.50E-135	458.8	NC_020272	548	1.068226121
RefSoil	Chromosome	BCO26_RS11970	ABC_efflux	5.20E-135	458.6	NC_015634	553	1.07797271
RefSoil	Chromosome	U722_RS04190	ABC_efflux	1.10E-134	457.6	NC_023073	548	1.068226121
RefSoil	Chromosome	FSYMDG_RS17210	ABC_efflux	1.30E-134	457.2	NC_015656	492	0.959064327
RefSoil	Chromosome	BAMF_RS24885	ABC_efflux	1.40E-134	457.2	NC_014551	545	1.062378168
RefSoil	Chromosome	BAMTA208_RS03985	ABC_efflux	1.40E-134	457.2	NC_017188	545	1.062378168
RefSoil	Chromosome	BAXH7_RS04000	ABC_efflux	1.40E-134	457.2	NC_017191	545	1.062378168
RefSoil	Chromosome	LL3_RS04520	ABC_efflux	1.40E-134	457.2	NC_017190	545	1.062378168
RefSoil	Chromosome	BCELL_RS04955	ABC_efflux	1.70E-134	456.9	NC_014829	552	1.076023392
RefSoil	Chromosome	NH8B_RS17965	ABC_efflux	1.90E-134	456.7	NC_016002	548	1.068226121
RefSoil	Chromosome	BPOF4_RS03005	ABC_efflux	2.00E-134	456.6	NC_013791	540	1.052631579
RefSoil	Chromosome	NFA_RS23280	ABC_efflux	3.10E-134	456	NC_006361	495	0.964912281
RefSoil	Chromosome	BATR1942_RS01810	ABC_efflux	3.60E-134	455.8	NC_014639	541	1.054580897
RefSoil	Chromosome	DARO_RS00830	ABC_efflux	6.80E-134	454.9	NC_007298	546	1.064327485
RefSoil	Chromosome	BCAH187_RS02900	ABC_efflux	3.90E-133	452.4	NC_011658	540	1.052631579
RefSoil	Chromosome	BCN_RS02840	ABC_efflux	3.90E-133	452.4	NC_016771	540	1.052631579
RefSoil	Chromosome	BCQ_RS02805	ABC_efflux	3.90E-133	452.4	NC_011969	540	1.052631579
RefSoil	Chromosome	BCG9842_RS02485	ABC_efflux	6.60E-133	451.7	NC_011772	547	1.066276803
RefSoil	Chromosome	BTF1_RS00340	ABC_efflux	6.60E-133	451.7	NC_018508	547	1.066276803
RefSoil	Chromosome	BTG_RS18055	ABC_efflux	6.60E-133	451.7	NC_018500	547	1.066276803
RefSoil	Chromosome	BTOYO_RS16035	ABC_efflux	1.10E-132	451	NC_022781	540	1.052631579
RefSoil	Chromosome	CP1002_RS03950	ABC_efflux	1.60E-132	450.4	NC_017300	522	1.01754386
RefSoil	Chromosome	CPP54B96_RS03995	ABC_efflux	1.60E-132	450.4	NC_017031	522	1.01754386
RefSoil	Chromosome	CPTB_RS00845	ABC_efflux	1.60E-132	450.4	NZ_CP008923	522	1.01754386
RefSoil	Chromosome	BCB4264_RS02680	ABC_efflux	2.00E-132	450.1	NC_011725	547	1.066276803
RefSoil	Chromosome	MC28_RS26355	ABC_efflux	2.40E-132	449.8	NC_018693	540	1.052631579
RefSoil	Chromosome	HELO_RS05245	ABC_efflux	2.60E-132	449.7	NC_014532	544	1.06042885
RefSoil	Chromosome	N505_RS05705	ABC_efflux	2.80E-132	449.6	NZ_CM002177	479	0.933723197
RefSoil	Chromosome	A605_RS05780	ABC_efflux	4.00E-132	449.1	NC_020302	484	0.943469786
RefSoil	Chromosome	NONO_RS31455	ABC_efflux	4.60E-132	448.9	NZ_CP006850	543	1.058479532
RefSoil	Chromosome	BTK_RS03280	ABC_efflux	6.90E-132	448.3	NZ_CP004870	547	1.066276803
RefSoil	Chromosome	DF16_RS28220	ABC_efflux	6.90E-132	448.3	NZ_CP007607	547	1.066276803
RefSoil	Chromosome	HD73_RS03210	ABC_efflux	6.90E-132	448.3	NC_020238	547	1.066276803
RefSoil	Chromosome	CULC809_RS04330	ABC_efflux	7.20E-132	448.2	NC_017317	504	0.98245614
RefSoil	Chromosome	BCER98_RS02535	ABC_efflux	9.10E-132	447.9	NC_009674	548	1.068226121
RefSoil	Chromosome	YBT020_RS03165	ABC_efflux	9.60E-132	447.8	NC_017200	540	1.052631579
RefSoil	Chromosome	CULC22_RS04305	ABC_efflux	1.00E-131	447.8	NC_015683	495	0.964912281
RefSoil	Chromosome	BCE_RS03060	ABC_efflux	1.60E-131	447.1	NC_003909	540	1.052631579
RefSoil	Chromosome	BTB_RS02600	ABC_efflux	2.30E-131	446.6	NC_018877	547	1.066276803
RefSoil	Chromosome	CT43_RS02525	ABC_efflux	2.30E-131	446.6	NC_017208	547	1.066276803
RefSoil	Chromosome	H175_RS02515	ABC_efflux	2.30E-131	446.6	NC_020376	547	1.066276803
RefSoil	Chromosome	YBT1518_RS03115	ABC_efflux	2.30E-131	446.6	NC_022873	547	1.066276803
RefSoil	Chromosome	BCAH820_RS02615	ABC_efflux	2.70E-131	446.4	NC_011773	540	1.052631579
RefSoil	Chromosome	DJ46_RS26145	ABC_efflux	2.70E-131	446.4	NZ_CP007666	540	1.052631579
RefSoil	Chromosome	DJ48_RS18895	ABC_efflux	2.70E-131	446.4	NZ_CP007618	540	1.052631579
RefSoil	Chromosome	HYU01_RS02770	ABC_efflux	2.70E-131	446.4	NZ_CP008846	540	1.052631579
RefSoil	Chromosome	MI63_RS02775	ABC_efflux	2.70E-131	446.4	NZ_CP006742	540	1.052631579
RefSoil	Chromosome	CH51_RS03760	ABC_efflux	3.10E-131	446.1	NZ_CP007499	532	1.037037037
RefSoil	Chromosome	BCA_RS03485	ABC_efflux	3.80E-131	445.9	NC_012472	540	1.052631579
RefSoil	Chromosome	BCF_RS02605	ABC_efflux	3.90E-131	445.8	NC_016779	540	1.052631579
RefSoil	Chromosome	BCE33L_RS02615	ABC_efflux	5.00E-131	445.4	NC_006274	540	1.052631579
RefSoil	Chromosome	BC0509	ABC_efflux	6.00E-131	445.2	NC_004722	543	1.058479532
RefSoil	Chromosome	BCK_RS05695	ABC_efflux	7.70E-131	444.8	NC_018491	540	1.052631579
RefSoil	Chromosome	SA40_RS03340	ABC_efflux	1.50E-130	443.9	NC_022443	532	1.037037037
RefSoil	Chromosome	BMB171_RS02655	ABC_efflux	2.90E-130	443	NC_014171	547	1.066276803
RefSoil	Chromosome	A16R_RS02825	ABC_efflux	3.10E-130	442.8	NZ_CP001974	540	1.052631579
RefSoil	Chromosome	A16_RS02825	ABC_efflux	3.10E-130	442.8	NZ_CP001970	540	1.052631579
RefSoil	Chromosome	BAA_RS03340	ABC_efflux	3.10E-130	442.8	NC_012659	540	1.052631579
RefSoil	Chromosome	BAS0496	ABC_efflux	3.10E-130	442.8	NC_005945	540	1.052631579
RefSoil	Chromosome	BA_0528	ABC_efflux	3.10E-130	442.8	NC_003997	540	1.052631579
RefSoil	Chromosome	DJ44_RS23210	ABC_efflux	3.10E-130	442.8	NZ_CP007704	540	1.052631579
RefSoil	Chromosome	DJ45_RS26715	ABC_efflux	3.10E-130	442.8	NZ_CP008752	540	1.052631579
RefSoil	Chromosome	GBAA_RS02845	ABC_efflux	3.10E-130	442.8	NC_007530	540	1.052631579
RefSoil	Chromosome	U365_RS02840	ABC_efflux	3.10E-130	442.8	NZ_CM002398	540	1.052631579
RefSoil	Chromosome	U368_RS02835	ABC_efflux	3.10E-130	442.8	NZ_CM002401	540	1.052631579
RefSoil	Chromosome	U369_RS02835	ABC_efflux	3.10E-130	442.8	NZ_CM002395	540	1.052631579
RefSoil	Chromosome	ABC_RS06890	ABC_efflux	4.70E-130	442.2	NC_006582	504	0.98245614
RefSoil	Chromosome	BBR47_RS05500	ABC_efflux	6.60E-130	441.8	NC_012491	546	1.064327485
RefSoil	Chromosome	H9401_RS02810	ABC_efflux	1.40E-129	440.7	NC_017729	540	1.052631579
RefSoil	Chromosome	MFLA_RS10700	ABC_efflux	2.90E-129	439.6	NC_007947	536	1.044834308
RefSoil	Chromosome	MMWYL1_RS17825	ABC_efflux	3.30E-129	439.5	NC_009654	548	1.068226121
RefSoil	Chromosome	CJA_RS02485	ABC_efflux	1.10E-128	437.7	NC_010995	519	1.011695906
RefSoil	Chromosome	B1NLA3E_RS03710	ABC_efflux	1.20E-128	437.6	NC_021171	543	1.058479532
RefSoil	Chromosome	BCERKBAB4_RS02520	ABC_efflux	3.30E-128	436.1	NC_010184	547	1.066276803
RefSoil	Chromosome	HBHAL_RS05250	ABC_efflux	3.40E-128	436.1	NC_017668	543	1.058479532
RefSoil	Chromosome	DSUI_RS02250	ABC_efflux	4.10E-128	435.9	NC_016616	546	1.064327485
RefSoil	Chromosome	EAT1B_RS12330	ABC_efflux	1.50E-127	434	NC_012673	518	1.009746589
RefSoil	Chromosome	CV_RS04045	ABC_efflux	2.10E-127	433.5	NC_005085	547	1.066276803
RefSoil	Chromosome	MPQ_RS03240	ABC_efflux	1.00E-126	431.2	NC_014733	525	1.023391813
RefSoil	Chromosome	BF17_RS15335	ABC_efflux	1.20E-126	431	NZ_CP007230	540	1.052631579
RefSoil	Chromosome	DJ40_RS03970	ABC_efflux	2.40E-126	430	NZ_CP008943	540	1.052631579
RefSoil	Chromosome	A1122_RS19155	ABC_efflux	2.50E-126	430	NC_017168	540	1.052631579
RefSoil	Chromosome	YPA_RS03705	ABC_efflux	2.50E-126	430	NC_008150	540	1.052631579
RefSoil	Chromosome	YPK_RS13340	ABC_efflux	2.50E-126	430	NC_010465	540	1.052631579
RefSoil	Chromosome	YPN_RS13605	ABC_efflux	2.50E-126	430	NC_008149	540	1.052631579
RefSoil	Chromosome	YPTB_RS07835	ABC_efflux	2.50E-126	430	NC_006155	540	1.052631579
RefSoil	Chromosome	YPTS_RS07785	ABC_efflux	2.50E-126	430	NC_010634	540	1.052631579
RefSoil	Chromosome	HAPS_RS10310	ABC_efflux	6.50E-126	428.6	NC_011852	545	1.062378168
RefSoil	Chromosome	DD586_RS11110	ABC_efflux	1.00E-125	428	NC_013592	534	1.040935673
RefSoil	Chromosome	PCC21_RS08795	ABC_efflux	6.80E-125	425.2	NC_018525	540	1.052631579
RefSoil	Chromosome	BLEG1_RS05810	ABC_efflux	8.20E-125	425	NZ_CP003923	541	1.054580897
RefSoil	Chromosome	OB_RS04785	ABC_efflux	1.00E-124	424.7	NC_004193	542	1.056530214
RefSoil	Chromosome	CFU_RS05410	ABC_efflux	1.10E-124	424.5	NC_015856	541	1.054580897
RefSoil	Chromosome	PC1_RS08815	ABC_efflux	2.80E-124	423.2	NC_012917	538	1.048732943
RefSoil	Chromosome	GALF_RS01615	ABC_efflux	3.90E-124	422.7	NC_014394	556	1.083820663
RefSoil	Chromosome	SSIL_RS03515	ABC_efflux	4.20E-124	422.6	NC_018065	538	1.048732943
RefSoil	Chromosome	DDA3937_RS09840	ABC_efflux	1.90E-123	420.4	NC_014500	534	1.040935673
RefSoil	Chromosome	U719_RS03340	ABC_efflux	2.30E-123	420.2	NC_022794	540	1.052631579
RefSoil	Chromosome	ECA_RS12525	ABC_efflux	6.30E-123	418.7	NC_004547	535	1.04288499
RefSoil	Chromosome	MMA_RS02775	ABC_efflux	6.70E-123	418.7	NC_009659	543	1.058479532
RefSoil	Chromosome	PECWA_RS10045	ABC_efflux	9.70E-123	418.1	NC_013421	536	1.044834308
RefSoil	Chromosome	W5S_RS09675	ABC_efflux	9.70E-123	418.1	NC_017845	536	1.044834308
RefSoil	Chromosome	SMWW4_RS08610	ABC_efflux	1.80E-122	417.2	NC_020211	538	1.048732943
RefSoil	Chromosome	EXIG_RS03530	ABC_efflux	2.10E-122	417	NC_010556	540	1.052631579
RefSoil	Chromosome	SMDB11_RS04950	ABC_efflux	1.00E-121	414.8	NZ_HG326223	538	1.048732943
RefSoil	Chromosome	D364_RS04990	ABC_efflux	1.10E-121	414.6	NC_022566	533	1.038986355
RefSoil	Chromosome	KP13_RS18025	ABC_efflux	1.10E-121	414.6	NZ_CP003999	533	1.038986355
RefSoil	Chromosome	KP1_RS09020	ABC_efflux	1.10E-121	414.6	NC_012731	533	1.038986355
RefSoil	Chromosome	KPN_RS05065	ABC_efflux	1.10E-121	414.6	NC_009648	533	1.038986355
RefSoil	Chromosome	KVAR_RS17025	ABC_efflux	1.40E-121	414.3	NC_013850	533	1.038986355
RefSoil	Chromosome	MPE_RS13935	ABC_efflux	2.20E-121	413.7	NC_008825	548	1.068226121
RefSoil	Chromosome	XBJ1_RS03490	ABC_efflux	5.20E-121	412.4	NC_013892	533	1.038986355
RefSoil	Chromosome	M495_RS08000	ABC_efflux	6.10E-121	412.2	NC_021741	540	1.052631579
RefSoil	Chromosome	ECWSU1_RS07370	ABC_efflux	6.80E-121	412	NC_016514	531	1.035087719
RefSoil	Chromosome	PAJ_RS03635	ABC_efflux	6.90E-121	412	NC_017531	535	1.04288499
RefSoil	Chromosome	PANA5342_RS36920	ABC_efflux	6.90E-121	412	NC_016816	535	1.04288499
RefSoil	Chromosome	ENTCL_RS14270	ABC_efflux	8.50E-121	411.7	NC_014618	537	1.046783626
RefSoil	Chromosome	SPRO_RS08790	ABC_efflux	1.00E-120	411.4	NC_009832	535	1.04288499
RefSoil	Chromosome	H650_RS22160	ABC_efflux	1.10E-120	411.3	NC_021500	535	1.04288499
RefSoil	Chromosome	RORB6_RS10375	ABC_efflux	1.20E-120	411.2	NC_021066	531	1.035087719
RefSoil	Chromosome	EJP617_RS12295	ABC_efflux	1.70E-120	410.7	NC_017445	538	1.048732943
RefSoil	Chromosome	EPC_RS11620	ABC_efflux	1.70E-120	410.7	NC_012214	538	1.048732943
RefSoil	Chromosome	EPYR_RS11390	ABC_efflux	1.70E-120	410.7	NC_017390	538	1.048732943
RefSoil	Chromosome	BB2000_RS03830	ABC_efflux	2.50E-120	410.2	NC_022000	537	1.046783626
RefSoil	Chromosome	PMI_RS03530	ABC_efflux	2.50E-120	410.2	NC_010554	537	1.046783626
RefSoil	Chromosome	SCH_RS05050	ABC_efflux	2.80E-120	410	NC_006905	537	1.046783626
RefSoil	Chromosome	SEAG_RS04945	ABC_efflux	2.80E-120	410	NC_011149	537	1.046783626
RefSoil	Chromosome	SED_RS05405	ABC_efflux	2.80E-120	410	NC_011205	537	1.046783626
RefSoil	Chromosome	SEHA_RS05690	ABC_efflux	2.80E-120	410	NC_011083	537	1.046783626
RefSoil	Chromosome	SESA_RS05855	ABC_efflux	2.80E-120	410	NC_011094	537	1.046783626
RefSoil	Chromosome	SN31241_RS09830	ABC_efflux	2.80E-120	410	NC_021902	537	1.046783626
RefSoil	Chromosome	SNSL254_RS05850	ABC_efflux	2.80E-120	410	NC_011080	537	1.046783626
RefSoil	Chromosome	SPUL_RS09800	ABC_efflux	2.80E-120	410	NC_016831	537	1.046783626
RefSoil	Chromosome	STBHUCCB_RS09950	ABC_efflux	2.80E-120	410	NC_016832	537	1.046783626
RefSoil	Chromosome	STM0984	ABC_efflux	2.80E-120	410	NC_003197	537	1.046783626
RefSoil	Chromosome	STM14_RS05370	ABC_efflux	2.80E-120	410	NC_016856	537	1.046783626
RefSoil	Chromosome	STM474_RS04785	ABC_efflux	2.80E-120	410	NC_016857	537	1.046783626
RefSoil	Chromosome	STMDT12_RS05085	ABC_efflux	2.80E-120	410	NC_016860	537	1.046783626
RefSoil	Chromosome	STMMW_RS05080	ABC_efflux	2.80E-120	410	NC_016854	537	1.046783626
RefSoil	Chromosome	STMUK_RS04790	ABC_efflux	2.80E-120	410	NC_016863	537	1.046783626
RefSoil	Chromosome	TY21A_RS09970	ABC_efflux	2.80E-120	410	NC_021176	537	1.046783626
RefSoil	Chromosome	T_RS09930	ABC_efflux	2.80E-120	410	NC_004631	537	1.046783626
RefSoil	Chromosome	UMN798_RS04790	ABC_efflux	2.80E-120	410	NC_017046	537	1.046783626
RefSoil	Chromosome	XNC1_RS06735	ABC_efflux	3.90E-120	409.5	NC_014228	533	1.038986355
RefSoil	Chromosome	EAMY_RS23720	ABC_efflux	5.00E-120	409.2	NC_013961	538	1.048732943
RefSoil	Chromosome	EAM_RS06540	ABC_efflux	5.00E-120	409.2	NC_013971	538	1.048732943
RefSoil	Chromosome	ETA_RS11805	ABC_efflux	6.20E-120	408.9	NC_010694	538	1.048732943
RefSoil	Chromosome	HR38_RS14255	ABC_efflux	7.90E-120	408.5	NZ_CP008841	532	1.037037037
RefSoil	Chromosome	KOX_RS16055	ABC_efflux	7.90E-120	408.5	NC_016612	532	1.037037037
RefSoil	Chromosome	SPA_RS09110	ABC_efflux	8.60E-120	408.4	NC_006511	537	1.046783626
RefSoil	Chromosome	CBU_0856	ABC_efflux	1.80E-119	407.3	NC_002971	530	1.033138402
RefSoil	Chromosome	DI57_RS11155	ABC_efflux	2.50E-119	406.9	NZ_CP007546	534	1.040935673
RefSoil	Chromosome	CKO_RS09135	ABC_efflux	2.90E-119	406.7	NC_009792	533	1.038986355
RefSoil	Chromosome	M621_RS33765	ABC_efflux	3.40E-119	406.4	NC_021659	534	1.040935673
RefSoil	Chromosome	Q7S_RS07315	ABC_efflux	3.60E-119	406.3	NC_017047	536	1.044834308
RefSoil	Chromosome	RAHAQ_RS07610	ABC_efflux	3.60E-119	406.3	NC_015061	536	1.044834308
RefSoil	Chromosome	SOD_RS07995	ABC_efflux	4.10E-119	406.1	NC_021591	534	1.040935673
RefSoil	Chromosome	A3UG_RS07730	ABC_efflux	4.70E-119	406	NC_018079	534	1.040935673
RefSoil	Chromosome	Z042_RS18855	ABC_efflux	4.90E-119	405.9	NZ_CP007044	538	1.048732943
RefSoil	Chromosome	DA70_RS05420	ABC_efflux	5.00E-119	405.9	NZ_CP007506	542	1.056530214
RefSoil	Chromosome	U875_RS04615	ABC_efflux	5.00E-119	405.9	NC_022904	542	1.056530214
RefSoil	Chromosome	CFNIH1_RS14395	ABC_efflux	8.30E-119	405.1	NZ_CP007557	536	1.044834308
RefSoil	Chromosome	SERAS9_RS08475	ABC_efflux	8.40E-119	405.1	NC_015567	534	1.040935673
RefSoil	Chromosome	DR96_RS12110	ABC_efflux	9.50E-119	405	NZ_CP008920	538	1.048732943
RefSoil	Chromosome	RSPO_RS05885	ABC_efflux	4.60E-118	402.7	NC_017574	547	1.066276803
RefSoil	Chromosome	ECNA114_RS05130	ABC_efflux	5.00E-118	402.6	NC_017644	533	1.038986355
RefSoil	Chromosome	I02_RS04765	ABC_efflux	5.00E-118	402.6	NC_017651	533	1.038986355
RefSoil	Chromosome	ECBD_RS13980	ABC_efflux	5.20E-118	402.5	NC_012947	533	1.038986355
RefSoil	Chromosome	ECB_RS04850	ABC_efflux	5.20E-118	402.5	NC_012967	533	1.038986355
RefSoil	Chromosome	ECDH10B_RS05045	ABC_efflux	5.20E-118	402.5	NC_010473	533	1.038986355
RefSoil	Chromosome	ECD_RS04875	ABC_efflux	5.20E-118	402.5	NC_012971	533	1.038986355
RefSoil	Chromosome	ECOLC_RS14410	ABC_efflux	5.20E-118	402.5	NC_010468	533	1.038986355
RefSoil	Chromosome	EDL933_RS05785	ABC_efflux	5.20E-118	402.5	NZ_CP008957	533	1.038986355
RefSoil	Chromosome	G2583_RS05855	ABC_efflux	5.20E-118	402.5	NC_013941	533	1.038986355
RefSoil	Chromosome	SBO_RS12385	ABC_efflux	5.20E-118	402.5	NC_007613	533	1.038986355
RefSoil	Chromosome	WFL_RS05205	ABC_efflux	5.20E-118	402.5	NC_017664	533	1.038986355
RefSoil	Chromosome	b0914	ABC_efflux	5.20E-118	402.5	NC_000913	533	1.038986355
RefSoil	Chromosome	UMN179_RS03360	ABC_efflux	1.40E-117	401.1	NC_015460	539	1.050682261
RefSoil	Chromosome	CKL_RS12795	ABC_efflux	1.80E-117	400.7	NC_009706	478	0.931773879
RefSoil	Chromosome	CKR_RS12315	ABC_efflux	1.80E-117	400.7	NC_011837	478	0.931773879
RefSoil	Chromosome	HHAL_RS04095	ABC_efflux	2.40E-117	400.3	NC_008789	541	1.054580897
RefSoil	Chromosome	RCFBP_RS05635	ABC_efflux	2.60E-117	400.2	NC_014307	547	1.066276803
RefSoil	Chromosome	RPIC12D_RS10095	ABC_efflux	2.80E-117	400.1	NC_012856	548	1.068226121
RefSoil	Chromosome	RPIC_RS11810	ABC_efflux	2.90E-117	400	NC_010682	548	1.068226121
RefSoil	Chromosome	LPO_RS08800	ABC_efflux	3.50E-117	399.8	NC_018139	523	1.019493177
RefSoil	Chromosome	SAMA_RS06980	ABC_efflux	6.50E-117	398.9	NC_008700	564	1.099415205
RefSoil	Chromosome	LPL_RS08940	ABC_efflux	8.30E-117	398.5	NC_006369	523	1.019493177
RefSoil	Chromosome	BCEN2424_RS11540	ABC_efflux	1.20E-116	398.1	NC_008542	546	1.064327485
RefSoil	Chromosome	ENT638_RS07490	ABC_efflux	1.20E-116	398	NC_009436	532	1.037037037
RefSoil	Chromosome	LPP_RS08965	ABC_efflux	1.40E-116	397.8	NC_006368	523	1.019493177
RefSoil	Chromosome	RPSI07_RS13635	ABC_efflux	1.50E-116	397.7	NC_014311	547	1.066276803
RefSoil	Chromosome	LP12_RS08720	ABC_efflux	1.80E-116	397.5	NC_016811	522	1.01754386
RefSoil	Chromosome	LPA_RS09430	ABC_efflux	1.80E-116	397.5	NC_014125	522	1.01754386
RefSoil	Chromosome	LPC_RS09510	ABC_efflux	1.80E-116	397.5	NC_009494	522	1.01754386
RefSoil	Chromosome	LPV_RS09630	ABC_efflux	1.80E-116	397.5	NC_018140	522	1.01754386
RefSoil	Chromosome	BC1001_RS04730	ABC_efflux	2.60E-116	396.9	NC_015136	545	1.062378168
RefSoil	Chromosome	CMR15_RS05890	ABC_efflux	3.40E-116	396.5	NC_017559	547	1.066276803
RefSoil	Chromosome	DR64_RS04835	ABC_efflux	4.50E-116	396.1	NZ_CP008760	544	1.06042885
RefSoil	Chromosome	BCENMC03_RS11820	ABC_efflux	5.10E-116	396	NC_010508	546	1.064327485
RefSoil	Chromosome	BPHYT_RS06180	ABC_efflux	6.10E-116	395.7	NC_010681	544	1.06042885
RefSoil	Chromosome	BUPH_RS05095	ABC_efflux	9.10E-116	395.1	NC_018695	545	1.062378168
RefSoil	Chromosome	BC1002_RS04375	ABC_efflux	1.40E-115	394.5	NC_014117	543	1.058479532
RefSoil	Chromosome	RALSO161_RS11030	ABC_efflux	1.70E-115	394.2	NZ_CM002757	547	1.066276803
RefSoil	Chromosome	RALSO244_RS10805	ABC_efflux	1.70E-115	394.2	NZ_CM002755	547	1.066276803
RefSoil	Chromosome	RS_RS11040	ABC_efflux	1.70E-115	394.2	NC_003295	547	1.066276803
RefSoil	Chromosome	F504_RS10605	ABC_efflux	1.70E-115	394.2	NC_020799	547	1.066276803
RefSoil	Chromosome	GEM_RS05450	ABC_efflux	2.00E-115	394	NC_018513	546	1.064327485
RefSoil	Chromosome	BAMB_RS11870	ABC_efflux	3.80E-115	393.1	NC_008390	546	1.064327485
RefSoil	Chromosome	BCEP18194_RS18425	ABC_efflux	7.20E-115	392.1	NC_007510	546	1.064327485
RefSoil	Chromosome	MIM_RS08045	ABC_efflux	1.10E-114	391.5	NZ_CP003915	548	1.068226121
RefSoil	Chromosome	BAMMC406_RS11320	ABC_efflux	1.70E-114	391	NC_010551	546	1.064327485
RefSoil	Chromosome	DM80_RS29120	ABC_efflux	2.00E-114	390.7	NZ_CP008730	546	1.064327485
RefSoil	Chromosome	DM39_RS16540	ABC_efflux	3.90E-114	389.7	NZ_CP007783	546	1.064327485
RefSoil	Chromosome	BGLA_RS14870	ABC_efflux	4.20E-114	389.6	NC_015381	546	1.064327485
RefSoil	Chromosome	DM42_RS32940	ABC_efflux	6.10E-114	389.1	NZ_CP007787	542	1.056530214
RefSoil	Chromosome	HHAL_RS06340	ABC_efflux	1.00E-113	388.4	NC_008789	544	1.06042885
RefSoil	Chromosome	UFO1_RS20960	ABC_efflux	1.30E-113	388	NZ_CP008852	538	1.048732943
RefSoil	Chromosome	BCEP1808_RS12105	ABC_efflux	1.50E-113	387.8	NC_009256	546	1.064327485
RefSoil	Chromosome	MYA_RS10295	ABC_efflux	1.50E-113	387.8	NC_017920	546	1.064327485
RefSoil	Chromosome	BMUL_RS04920	ABC_efflux	1.70E-113	387.6	NC_010084	545	1.062378168
RefSoil	Chromosome	BPC006_RS05500	ABC_efflux	2.20E-113	387.2	NC_018527	542	1.056530214
RefSoil	Chromosome	BPSL1118	ABC_efflux	2.20E-113	387.2	NC_006350	542	1.056530214
RefSoil	Chromosome	BURPS1106A_RS05275	ABC_efflux	2.20E-113	387.2	NC_009076	542	1.056530214
RefSoil	Chromosome	BURPS1710B_RS06390	ABC_efflux	2.20E-113	387.2	NC_007434	542	1.056530214
RefSoil	Chromosome	BURPS668_RS05210	ABC_efflux	2.20E-113	387.2	NC_009074	542	1.056530214
RefSoil	Chromosome	RALTA_RS03935	ABC_efflux	5.10E-113	386	NC_010528	549	1.070175439
RefSoil	Chromosome	BTI_RS13560	ABC_efflux	6.90E-113	385.6	NC_021173	542	1.056530214
RefSoil	Chromosome	CNE_RS04140	ABC_efflux	8.10E-113	385.4	NC_015726	549	1.070175439
RefSoil	Chromosome	BTH_RS17235	ABC_efflux	1.30E-112	384.7	NC_007651	542	1.056530214
RefSoil	Chromosome	BTRa_RS15270	ABC_efflux	1.30E-112	384.7	NZ_CP004383	542	1.056530214
RefSoil	Chromosome	SO_2802	ABC_efflux	1.40E-112	384.6	NC_004347	513	1
RefSoil	Chromosome	DESPR_RS14165	ABC_efflux	2.10E-112	384	NC_014972	543	1.058479532
RefSoil	Chromosome	H16_RS04490	ABC_efflux	2.90E-112	383.6	NC_008313	549	1.070175439
RefSoil	Chromosome	RBRH_RS09310	ABC_efflux	4.80E-112	382.8	NC_014722	545	1.062378168
RefSoil	Chromosome	BPET_RS15765	ABC_efflux	5.30E-112	382.7	NC_010170	545	1.062378168
RefSoil	Chromosome	LLO_RS05545	ABC_efflux	6.50E-112	382.4	NC_013861	506	0.986354776
RefSoil	Chromosome	N234_RS04145	ABC_efflux	1.10E-111	381.6	NC_022513	549	1.070175439
RefSoil	Chromosome	BPHY_RS10585	ABC_efflux	3.60E-111	379.9	NC_010622	544	1.06042885
RefSoil	Chromosome	SPUTCN32_RS07935	ABC_efflux	5.20E-111	379.4	NC_009438	511	0.996101365
RefSoil	Chromosome	AXYL_RS10030	ABC_efflux	7.10E-111	379	NC_014640	544	1.06042885
RefSoil	Chromosome	BGLU_RS13980	ABC_efflux	1.40E-110	378	NC_012724	546	1.064327485
RefSoil	Chromosome	MU9_RS07975	ABC_efflux	1.40E-110	378	NC_020418	528	1.029239766
RefSoil	Chromosome	DEBA_RS10480	ABC_efflux	3.80E-110	376.6	NC_014365	543	1.058479532
RefSoil	Chromosome	FPHI_RS05240	ABC_efflux	4.30E-110	376.4	NC_010336	506	0.986354776
RefSoil	Chromosome	BYI23_RS04280	ABC_efflux	1.40E-109	374.7	NC_016589	547	1.066276803
RefSoil	Chromosome	GM21_RS17085	ABC_efflux	1.80E-109	374.3	NC_012918	511	0.996101365
RefSoil	Chromosome	PSESU_RS06635	ABC_efflux	3.70E-109	373.3	NC_014924	515	1.003898635
RefSoil	Chromosome	R2APBS1_RS11545	ABC_efflux	6.20E-109	372.6	NC_020541	516	1.005847953
RefSoil	Chromosome	BB_RS17070	ABC_efflux	9.90E-109	371.9	NC_002927	545	1.062378168
RefSoil	Chromosome	BN112_1193	ABC_efflux	9.90E-109	371.9	NC_019382	545	1.062378168
RefSoil	Chromosome	UFO1_RS07290	ABC_efflux	1.30E-108	371.6	NZ_CP008852	535	1.04288499
RefSoil	Chromosome	GEOB_RS10465	ABC_efflux	1.30E-108	371.5	NC_011979	505	0.984405458
RefSoil	Chromosome	GURA_RS16435	ABC_efflux	3.20E-108	370.2	NC_009483	514	1.001949318
RefSoil	Chromosome	RMET_RS03800	ABC_efflux	3.60E-108	370.1	NC_007973	547	1.066276803
RefSoil	Chromosome	D521_RS02370	ABC_efflux	6.90E-108	369.1	NC_020417	554	1.079922027
RefSoil	Chromosome	F7308_RS03050	ABC_efflux	1.30E-107	368.2	NC_015696	503	0.980506823
RefSoil	Chromosome	DBAC_RS16475	ABC_efflux	2.40E-107	367.3	NC_013173	529	1.031189084
RefSoil	Chromosome	VB87_RS09375	ABC_efflux	2.70E-107	367.2	NC_013722	525	1.023391813
RefSoil	Chromosome	DOLE_RS14600	ABC_efflux	3.40E-107	366.8	NC_009943	539	1.050682261
RefSoil	Chromosome	HALSA_RS10970	ABC_efflux	4.50E-107	366.4	NC_014654	508	0.990253411
RefSoil	Chromosome	MAHAU_RS06475	ABC_efflux	7.30E-107	365.7	NC_015520	528	1.029239766
RefSoil	Chromosome	AWO_RS07570	ABC_efflux	1.20E-106	365	NC_016894	504	0.98245614
RefSoil	Chromosome	PPRO_RS15015	ABC_efflux	1.80E-106	364.4	NC_008609	505	0.984405458
RefSoil	Chromosome	GBEM_RS04205	ABC_efflux	2.20E-106	364.1	NC_011146	511	0.996101365
RefSoil	Chromosome	GSU2260	ABC_efflux	2.90E-106	363.8	NC_002939	505	0.984405458
RefSoil	Chromosome	KN400_RS11975	ABC_efflux	2.90E-106	363.8	NC_017454	505	0.984405458
RefSoil	Chromosome	CYAN7425_RS02310	ABC_efflux	4.70E-106	363.1	NC_011884	512	0.998050682
RefSoil	Chromosome	GM18_RS03740	ABC_efflux	4.70E-106	363.1	NC_014973	503	0.980506823
RefSoil	Chromosome	MYCCH_RS03620	ABC_efflux	8.60E-106	362.2	NC_018027	513	1
RefSoil	Chromosome	LFE_RS07460	ABC_efflux	1.10E-105	361.9	NC_017094	541	1.054580897
RefSoil	Chromosome	BCOA_RS25435	ABC_efflux	1.10E-105	361.9	NC_016023	538	1.048732943
RefSoil	Chromosome	XCSCFBP4642_RS0111695	ABC_efflux	1.70E-105	361.2	NZ_CM002139	523	1.019493177
RefSoil	Chromosome	XF_RS04605	ABC_efflux	1.80E-105	361.1	NC_002488	517	1.007797271
RefSoil	Chromosome	XCC2120	ABC_efflux	2.10E-105	360.9	NC_003902	548	1.068226121
RefSoil	Chromosome	XCCB100_RS09940	ABC_efflux	2.10E-105	360.9	NC_010688	548	1.068226121
RefSoil	Chromosome	XC_RS10015	ABC_efflux	2.10E-105	360.9	NC_007086	548	1.068226121
RefSoil	Chromosome	DDE_RS08995	ABC_efflux	3.20E-105	360.3	NC_007519	545	1.062378168
RefSoil	Chromosome	XOO_RS11305	ABC_efflux	3.40E-105	360.2	NC_006834	554	1.079922027
RefSoil	Chromosome	IS_RS12580	ABC_efflux	4.10E-105	360	NC_007508	549	1.070175439
RefSoil	Chromosome	AXY_RS08960	ABC_efflux	4.40E-105	359.9	NC_018704	510	0.994152047
RefSoil	Chromosome	SMAL_RS07180	ABC_efflux	4.60E-105	359.8	NC_011071	515	1.003898635
RefSoil	Chromosome	HALSA_RS10310	ABC_efflux	4.90E-105	359.7	NC_014654	505	0.984405458
RefSoil	Chromosome	STH_RS13480	ABC_efflux	5.10E-105	359.6	NC_006177	508	0.990253411
RefSoil	Chromosome	D934_RS02690	ABC_efflux	7.00E-105	359.2	NZ_CP006696	517	1.007797271
RefSoil	Chromosome	PD_RS01900	ABC_efflux	7.60E-105	359.1	NC_004556	517	1.007797271
RefSoil	Chromosome	XFASM23_RS01895	ABC_efflux	7.60E-105	359.1	NC_010577	517	1.007797271
RefSoil	Chromosome	FNFX1_RS08195	ABC_efflux	7.80E-105	359	NC_017450	519	1.011695906
RefSoil	Chromosome	DEVAL_RS08125	ABC_efflux	8.10E-105	359	NC_017310	531	1.035087719
RefSoil	Chromosome	DVU1671	ABC_efflux	8.10E-105	359	NC_002937	531	1.035087719
RefSoil	Chromosome	FTM_RS00960	ABC_efflux	8.60E-105	358.9	NC_010677	519	1.011695906
RefSoil	Chromosome	FTF_RS00580	ABC_efflux	1.40E-104	358.2	NC_008245	519	1.011695906
RefSoil	Chromosome	SMLT_RS07900	ABC_efflux	3.00E-104	357.1	NC_010943	516	1.005847953
RefSoil	Chromosome	DACSA_RS11585	ABC_efflux	3.30E-104	357	NC_019780	527	1.027290448
RefSoil	Chromosome	DESAF_RS15105	ABC_efflux	3.40E-104	356.9	NC_016629	535	1.04288499
RefSoil	Chromosome	GMET_RS11840	ABC_efflux	4.20E-104	356.6	NC_007517	509	0.992202729
RefSoil	Chromosome	gll2329	ABC_efflux	4.80E-104	356.4	NC_005125	507	0.988304094
RefSoil	Chromosome	CLST_RS08005	ABC_efflux	9.60E-104	355.4	NC_020887	538	1.048732943
RefSoil	Chromosome	FTL_RS08500	ABC_efflux	1.00E-103	355.3	NC_007880	519	1.011695906
RefSoil	Chromosome	LEPTO7376_RS02840	ABC_efflux	1.00E-103	355.3	NC_019683	503	0.980506823
RefSoil	Chromosome	DX03_RS12630	ABC_efflux	1.60E-103	354.7	NZ_CP007597	517	1.007797271
RefSoil	Chromosome	NMO_RS01390	ABC_efflux	2.50E-103	354.1	NC_013016	508	0.990253411
RefSoil	Chromosome	GEI7407_RS18775	ABC_efflux	2.70E-103	354	NC_019703	516	1.005847953
RefSoil	Chromosome	GLOV_RS03795	ABC_efflux	2.90E-103	353.9	NC_010814	507	0.988304094
RefSoil	Chromosome	BURJV3_RS07075	ABC_efflux	3.70E-103	353.5	NC_015947	508	0.990253411
RefSoil	Chromosome	DACET_RS11675	ABC_efflux	7.80E-103	352.4	NC_013943	531	1.035087719
RefSoil	Chromosome	SMD_RS07665	ABC_efflux	8.80E-103	352.3	NC_017671	508	0.990253411
RefSoil	Chromosome	SYN6312_RS16375	ABC_efflux	1.10E-102	352	NC_019680	517	1.007797271
RefSoil	Chromosome	FJOH_RS00645	ABC_efflux	1.20E-102	351.8	NC_009441	505	0.984405458
RefSoil	Chromosome	CLOCL_RS16265	ABC_efflux	1.20E-102	351.8	NC_016627	505	0.984405458
RefSoil	Chromosome	FN3523_RS08400	ABC_efflux	2.00E-102	351.1	NC_017449	504	0.98245614
RefSoil	Chromosome	ACID_RS00430	ABC_efflux	2.00E-102	351.1	NC_008536	504	0.98245614
RefSoil	Chromosome	CCAN_RS03785	ABC_efflux	2.10E-102	351	NC_015846	504	0.98245614
RefSoil	Chromosome	HY57_RS10575	ABC_efflux	3.60E-102	350.3	NZ_CP008884	506	0.986354776
RefSoil	Chromosome	PCC8801_RS11660	ABC_efflux	3.60E-102	350.2	NC_011726	515	1.003898635
RefSoil	Chromosome	CURI_RS03190	ABC_efflux	4.80E-102	349.8	NC_018664	501	0.976608187
RefSoil	Chromosome	DESAL_RS09525	ABC_efflux	6.10E-102	349.5	NC_012881	534	1.040935673
RefSoil	Chromosome	PCAR_RS07130	ABC_efflux	7.40E-102	349.2	NC_007498	532	1.037037037
RefSoil	Chromosome	ACIPR4_RS06540	ABC_efflux	1.10E-101	348.6	NC_014963	510	0.994152047
RefSoil	Chromosome	GAU_RS03255	ABC_efflux	1.90E-101	347.9	NC_012489	513	1
RefSoil	Chromosome	CYAN8802_RS11740	ABC_efflux	3.10E-101	347.2	NC_013161	515	1.003898635
RefSoil	Chromosome	PLE7327_RS21145	ABC_efflux	3.40E-101	347.1	NC_019689	521	1.015594542
RefSoil	Chromosome	CLOCEL_RS12295	ABC_efflux	4.80E-101	346.5	NC_014393	522	1.01754386
RefSoil	Chromosome	A11S_RS05250	ABC_efflux	7.80E-101	345.8	NC_020812	536	1.044834308
RefSoil	Chromosome	CYLST_RS07675	ABC_efflux	8.60E-101	345.7	NC_019757	501	0.976608187
RefSoil	Chromosome	ACIX8_RS09490	ABC_efflux	9.70E-101	345.5	NC_016631	506	0.986354776
RefSoil	Chromosome	DSC_RS07975	ABC_efflux	1.40E-100	345	NC_016147	515	1.003898635
RefSoil	Chromosome	BAMF_RS38615	ABC_efflux	1.90E-100	344.6	NC_014551	508	0.990253411
RefSoil	Chromosome	BAMTA208_RS18195	ABC_efflux	1.90E-100	344.6	NC_017188	508	0.990253411
RefSoil	Chromosome	BAXH7_RS18225	ABC_efflux	1.90E-100	344.6	NC_017191	508	0.990253411
RefSoil	Chromosome	LL3_RS18450	ABC_efflux	1.90E-100	344.6	NC_017190	508	0.990253411
RefSoil	Chromosome	BLI_RS20155	ABC_efflux	2.00E-100	344.5	NC_006322	517	1.007797271
RefSoil	Chromosome	FRAEUI1C_RS18230	ABC_efflux	2.20E-100	344.3	NC_014666	509	0.992202729
RefSoil	Chromosome	DTPSY_RS09950	ABC_efflux	2.40E-100	344.2	NC_011992	543	1.058479532
RefSoil	Chromosome	SYN7502_RS14960	ABC_efflux	3.70E-100	343.6	NC_019702	501	0.976608187
RefSoil	Chromosome	KSO_RS01765	ABC_efflux	4.20E-100	343.4	NC_020272	502	0.978557505
RefSoil	Chromosome	FCOL_RS05075	ABC_efflux	4.70E-100	343.3	NC_016510	517	1.007797271
RefSoil	Chromosome	BPUM_RS35305	ABC_efflux	5.10E-100	343.1	NC_009848	503	0.980506823
RefSoil	Chromosome	MICA_RS05345	ABC_efflux	5.20E-100	343.1	NC_016026	536	1.044834308
RefSoil	Chromosome	CELLY_RS12885	ABC_efflux	5.30E-100	343.1	NC_015167	525	1.023391813
RefSoil	Chromosome	DGO_RS04670	ABC_efflux	6.20E-100	342.9	NC_017790	542	1.056530214
RefSoil	Chromosome	I33_RS17980	ABC_efflux	6.60E-100	342.8	NC_017195	497	0.968810916
RefSoil	Chromosome	U722_RS17340	ABC_efflux	6.70E-100	342.8	NC_023073	502	0.978557505
RefSoil	Chromosome	RBAM_RS17155	ABC_efflux	8.30E-100	342.5	NC_009725	506	0.986354776
RefSoil	Chromosome	U471_RS17140	ABC_efflux	8.30E-100	342.5	NC_022653	506	0.986354776
RefSoil	Chromosome	BACAU_RS17945	ABC_efflux	1.10E-99	342	NC_016784	502	0.978557505
RefSoil	Chromosome	MY9_RS18855	ABC_efflux	1.40E-99	341.8	NC_017743	497	0.968810916
RefSoil	Chromosome	SSIL_RS18300	ABC_efflux	1.40E-99	341.7	NC_018065	530	1.033138402
RefSoil	Chromosome	YBT1518_RS19025	ABC_efflux	1.60E-99	341.5	NC_022873	489	0.953216374
RefSoil	Chromosome	BASU_RS17360	ABC_efflux	1.70E-99	341.4	NC_022081	502	0.978557505
RefSoil	Chromosome	B938_RS17430	ABC_efflux	1.70E-99	341.4	NC_019842	502	0.978557505
RefSoil	Chromosome	MIC7113_RS23760	ABC_efflux	2.10E-99	341.2	NC_019738	527	1.027290448
RefSoil	Chromosome	AJS_RS08615	ABC_efflux	2.40E-99	340.9	NC_008782	543	1.058479532
RefSoil	Chromosome	Q433_RS18885	ABC_efflux	2.70E-99	340.7	NZ_CP007409	497	0.968810916
RefSoil	Chromosome	HPL003_RS19940	ABC_efflux	2.70E-99	340.7	NC_016641	499	0.972709552
RefSoil	Chromosome	BH_RS19525	ABC_efflux	2.90E-99	340.6	NC_002570	498	0.970760234
RefSoil	Chromosome	BSU37230	ABC_efflux	3.20E-99	340.5	NC_000964	497	0.968810916
RefSoil	Chromosome	BSU6051_RS19230	ABC_efflux	3.20E-99	340.5	NC_020507	497	0.968810916
RefSoil	Chromosome	BSUA_RS20075	ABC_efflux	3.20E-99	340.5	NZ_CP007800	497	0.968810916
RefSoil	Chromosome	BSUB_RS20095	ABC_efflux	3.20E-99	340.5	NZ_CP008698	497	0.968810916
RefSoil	Chromosome	PPSQR21_RS12830	ABC_efflux	3.20E-99	340.5	NZ_CP006872	504	0.98245614
RefSoil	Chromosome	ALIDE_RS08145	ABC_efflux	3.80E-99	340.3	NC_014910	542	1.056530214
RefSoil	Chromosome	ACID_RS20580	ABC_efflux	3.80E-99	340.3	NC_008536	519	1.011695906
RefSoil	Chromosome	Y981_RS05380	ABC_efflux	4.00E-99	340.2	NZ_CP007243	522	1.01754386
RefSoil	Chromosome	LFML04_RS05930	ABC_efflux	4.00E-99	340.2	NC_018649	522	1.01754386
RefSoil	Chromosome	BGLA_RS05525	ABC_efflux	4.10E-99	340.2	NC_015381	514	1.001949318
RefSoil	Chromosome	NPUN_RS29040	ABC_efflux	4.20E-99	340.1	NC_010628	501	0.976608187
RefSoil	Chromosome	C663_RS18235	ABC_efflux	4.30E-99	340.1	NC_020244	497	0.968810916
RefSoil	Chromosome	I653_RS18005	ABC_efflux	4.30E-99	340.1	NC_020832	497	0.968810916
RefSoil	Chromosome	BTB_RS17625	ABC_efflux	4.90E-99	339.9	NC_018877	489	0.953216374
RefSoil	Chromosome	CT43_RS17510	ABC_efflux	4.90E-99	339.9	NC_017208	489	0.953216374
RefSoil	Chromosome	H175_RS17520	ABC_efflux	4.90E-99	339.9	NC_020376	489	0.953216374
RefSoil	Chromosome	OSC7112_RS08820	ABC_efflux	4.90E-99	339.9	NC_019729	515	1.003898635
RefSoil	Chromosome	V529_RS18075	ABC_efflux	5.30E-99	339.8	NZ_CP006890	502	0.978557505
RefSoil	Chromosome	EUBELI_RS03565	ABC_efflux	5.90E-99	339.7	NC_012778	547	1.066276803
RefSoil	Chromosome	BCG9842_RS17245	ABC_efflux	6.00E-99	339.6	NC_011772	489	0.953216374
RefSoil	Chromosome	BTG_RS01795	ABC_efflux	6.00E-99	339.6	NC_018500	489	0.953216374
RefSoil	Chromosome	OTER_RS07690	ABC_efflux	6.60E-99	339.5	NC_010571	547	1.066276803
RefSoil	Chromosome	EXIG_RS05670	ABC_efflux	6.90E-99	339.4	NC_010556	508	0.990253411
RefSoil	Chromosome	CYA_RS01900	ABC_efflux	7.40E-99	339.3	NC_007775	541	1.054580897
RefSoil	Chromosome	CTHE_RS15645	ABC_efflux	7.70E-99	339.3	NC_009012	510	0.994152047
RefSoil	Chromosome	DACET_RS00595	ABC_efflux	8.00E-99	339.2	NC_013943	540	1.052631579
RefSoil	Chromosome	CYAN7822_RS25565	ABC_efflux	1.20E-98	338.6	NC_014501	534	1.040935673
RefSoil	Chromosome	CABTHER_RS06990	ABC_efflux	1.20E-98	338.6	NC_016024	541	1.054580897
RefSoil	Chromosome	RTA_RS10805	ABC_efflux	1.20E-98	338.6	NC_015677	536	1.044834308
RefSoil	Chromosome	GYO_RS41100	ABC_efflux	1.30E-98	338.6	NC_016047	496	0.966861598
RefSoil	Chromosome	BSUW23_RS18675	ABC_efflux	1.40E-98	338.4	NC_014479	496	0.966861598
RefSoil	Chromosome	PPM_RS13265	ABC_efflux	1.50E-98	338.3	NC_017542	502	0.978557505
RefSoil	Chromosome	PPSC2_RS42005	ABC_efflux	1.50E-98	338.3	NC_014622	502	0.978557505
RefSoil	Chromosome	BSN5_RS09640	ABC_efflux	1.50E-98	338.3	NC_014976	497	0.968810916
RefSoil	Chromosome	PPE_RS12060	ABC_efflux	1.50E-98	338.3	NC_014483	504	0.98245614
RefSoil	Chromosome	LBYS_RS13305	ABC_efflux	1.80E-98	338.1	NC_014655	504	0.98245614
RefSoil	Chromosome	PCC7120DELTA_RS05115	ABC_efflux	2.00E-98	337.9	NC_003272	509	0.992202729
RefSoil	Chromosome	AZOLI_RS04510	ABC_efflux	2.30E-98	337.7	NC_016622	542	1.056530214
RefSoil	Chromosome	HYPMC_RS17670	ABC_efflux	2.50E-98	337.6	NC_015717	512	0.998050682
RefSoil	Chromosome	PCC7424_RS17235	ABC_efflux	2.80E-98	337.4	NC_011729	500	0.974658869
RefSoil	Chromosome	AZL_RS06590	ABC_efflux	3.10E-98	337.3	NC_013854	511	0.996101365
RefSoil	Chromosome	DR_A0349	ABC_efflux	3.40E-98	337.1	NC_001264	510	0.994152047
RefSoil	Chromosome	IO79_RS02380	ABC_efflux	3.70E-98	337	NC_015161	520	1.013645224
RefSoil	Chromosome	CTCNB1_RS08335	ABC_efflux	3.70E-98	337	NC_013446	541	1.054580897
RefSoil	Chromosome	GLO7428_RS21135	ABC_efflux	3.80E-98	337	NC_019745	529	1.031189084
RefSoil	Chromosome	X809_RS13800	ABC_efflux	4.40E-98	336.8	NC_023037	504	0.98245614
RefSoil	Chromosome	OANT_RS17265	ABC_efflux	5.00E-98	336.6	NC_009668	521	1.015594542
RefSoil	Chromosome	ECA_RS11865	ABC_efflux	6.80E-98	336.1	NC_004547	498	0.970760234
RefSoil	Chromosome	TERRO_RS13540	ABC_efflux	6.80E-98	336.1	NC_018014	539	1.050682261
RefSoil	Chromosome	AAVE_RS17010	ABC_efflux	9.70E-98	335.6	NC_008752	540	1.052631579
RefSoil	Chromosome	BCELL_RS04445	ABC_efflux	9.70E-98	335.6	NC_014829	500	0.974658869
RefSoil	Chromosome	BMB171_RS17440	ABC_efflux	1.00E-97	335.6	NC_014171	489	0.953216374
RefSoil	Chromosome	N008_RS10655	ABC_efflux	1.10E-97	335.5	NZ_CP006587	493	0.961013645
RefSoil	Chromosome	ABC_RS07905	ABC_efflux	1.10E-97	335.4	NC_006582	541	1.054580897
RefSoil	Chromosome	BATR1942_RS15890	ABC_efflux	1.20E-97	335.4	NC_014639	503	0.980506823
RefSoil	Chromosome	CSPA_RS05530	ABC_efflux	1.20E-97	335.3	NC_020291	502	0.978557505
RefSoil	Chromosome	PC1_RS09440	ABC_efflux	1.40E-97	335.1	NC_012917	503	0.980506823
RefSoil	Chromosome	BCA_RS13630	ABC_efflux	1.50E-97	335	NC_012472	489	0.953216374
RefSoil	Chromosome	BALI_RS20250	ABC_efflux	1.50E-97	335	NC_021362	531	1.035087719
RefSoil	Chromosome	PSE7367_RS09320	ABC_efflux	1.50E-97	335	NC_019701	513	1
RefSoil	Chromosome	M1C_RS28245	ABC_efflux	2.00E-97	334.6	NZ_CM002796	484	0.943469786
RefSoil	Chromosome	MAHAU_RS11135	ABC_efflux	2.00E-97	334.6	NC_015520	504	0.98245614
RefSoil	Chromosome	CBEI_RS05545	ABC_efflux	2.20E-97	334.4	NC_009617	502	0.978557505
RefSoil	Chromosome	LBJ_RS15705	ABC_efflux	2.20E-97	334.4	NC_008510	501	0.976608187
RefSoil	Chromosome	LBL_RS01205	ABC_efflux	2.20E-97	334.4	NC_008508	501	0.976608187
RefSoil	Chromosome	CLOPA_RS07675	ABC_efflux	3.30E-97	333.9	NC_021182	509	0.992202729
RefSoil	Chromosome	ABC_RS20510	ABC_efflux	3.50E-97	333.8	NC_006582	499	0.972709552
RefSoil	Chromosome	DAES_RS15895	ABC_efflux	3.80E-97	333.7	NC_014844	536	1.044834308
RefSoil	Chromosome	CLOST_RS00655	ABC_efflux	4.00E-97	333.6	NC_014614	501	0.976608187
RefSoil	Chromosome	FBFL15_RS12395	ABC_efflux	4.10E-97	333.6	NC_016001	513	1
RefSoil	Chromosome	OB_RS17540	ABC_efflux	4.80E-97	333.4	NC_004193	513	1
RefSoil	Chromosome	BCF_RS12485	ABC_efflux	6.10E-97	333	NC_016779	489	0.953216374
RefSoil	Chromosome	BE24_RS01145	ABC_efflux	6.80E-97	332.8	NZ_CP007208	538	1.048732943
RefSoil	Chromosome	CHRO_RS12890	ABC_efflux	6.90E-97	332.8	NC_019695	506	0.986354776
RefSoil	Chromosome	ACP_RS02980	ABC_efflux	7.30E-97	332.7	NC_012483	500	0.974658869
RefSoil	Chromosome	BCG9842_RS25635	ABC_efflux	8.20E-97	332.6	NC_011772	496	0.966861598
RefSoil	Chromosome	THECO_RS18760	ABC_efflux	9.70E-97	332.3	NC_019897	497	0.968810916
RefSoil	Chromosome	BBR47_RS13430	ABC_efflux	1.10E-96	332.1	NC_012491	491	0.95711501
RefSoil	Chromosome	BANAU_RS18950	ABC_efflux	1.20E-96	332.1	NC_017061	502	0.978557505
RefSoil	Chromosome	MUS_RS18930	ABC_efflux	1.20E-96	332.1	NC_017912	502	0.978557505
RefSoil	Chromosome	C380_RS10670	ABC_efflux	1.30E-96	331.9	NC_018708	539	1.050682261
RefSoil	Chromosome	SSIL_RS01445	ABC_efflux	1.50E-96	331.7	NC_018065	520	1.013645224
RefSoil	Chromosome	MMWYL1_RS07430	ABC_efflux	1.50E-96	331.7	NC_009654	528	1.029239766
RefSoil	Chromosome	CPIN_RS20200	ABC_efflux	1.60E-96	331.6	NC_013132	523	1.019493177
RefSoil	Chromosome	DELCS14_RS16700	ABC_efflux	1.70E-96	331.5	NC_015563	537	1.046783626
RefSoil	Chromosome	PCC21_RS09685	ABC_efflux	1.70E-96	331.5	NC_018525	498	0.970760234
RefSoil	Chromosome	BCAH820_RS12780	ABC_efflux	1.70E-96	331.5	NC_011773	489	0.953216374
RefSoil	Chromosome	TERRO_RS13150	ABC_efflux	1.80E-96	331.4	NC_018014	509	0.992202729
RefSoil	Chromosome	RIV7116_RS25375	ABC_efflux	1.80E-96	331.4	NC_019678	503	0.980506823
RefSoil	Chromosome	MAHAU_RS01120	ABC_efflux	1.90E-96	331.4	NC_015520	536	1.044834308
RefSoil	Chromosome	BTF1_RS23915	ABC_efflux	2.00E-96	331.3	NC_018508	496	0.966861598
RefSoil	Chromosome	BTG_RS22195	ABC_efflux	2.00E-96	331.3	NC_018500	496	0.966861598
RefSoil	Chromosome	BTK_RS18800	ABC_efflux	2.00E-96	331.3	NZ_CP004870	489	0.953216374
RefSoil	Chromosome	DF16_RS12510	ABC_efflux	2.00E-96	331.3	NZ_CP007607	489	0.953216374
RefSoil	Chromosome	HD73_RS18890	ABC_efflux	2.00E-96	331.3	NC_020238	489	0.953216374
RefSoil	Chromosome	CCEL_RS16805	ABC_efflux	2.40E-96	331	NC_011898	517	1.007797271
RefSoil	Chromosome	RLEG12_RS09760	ABC_efflux	3.10E-96	330.7	NZ_CP007067	504	0.98245614
RefSoil	Chromosome	VAPA_RS14045	ABC_efflux	3.20E-96	330.6	NC_022247	534	1.040935673
RefSoil	Chromosome	A16R_RS12520	ABC_efflux	3.70E-96	330.4	NZ_CP001974	489	0.953216374
RefSoil	Chromosome	A16_RS12525	ABC_efflux	3.70E-96	330.4	NZ_CP001970	489	0.953216374
RefSoil	Chromosome	BAA_RS13030	ABC_efflux	3.70E-96	330.4	NC_012659	489	0.953216374
RefSoil	Chromosome	BAS2355	ABC_efflux	3.70E-96	330.4	NC_005945	489	0.953216374
RefSoil	Chromosome	BA_2531	ABC_efflux	3.70E-96	330.4	NC_003997	489	0.953216374
RefSoil	Chromosome	DJ44_RS04910	ABC_efflux	3.70E-96	330.4	NZ_CP007704	489	0.953216374
RefSoil	Chromosome	DJ45_RS17015	ABC_efflux	3.70E-96	330.4	NZ_CP008752	489	0.953216374
RefSoil	Chromosome	DJ46_RS07870	ABC_efflux	3.70E-96	330.4	NZ_CP007666	489	0.953216374
RefSoil	Chromosome	GBAA_RS12520	ABC_efflux	3.70E-96	330.4	NC_007530	489	0.953216374
RefSoil	Chromosome	H9401_RS12495	ABC_efflux	3.70E-96	330.4	NC_017729	489	0.953216374
RefSoil	Chromosome	HYU01_RS12465	ABC_efflux	3.70E-96	330.4	NZ_CP008846	489	0.953216374
RefSoil	Chromosome	MI63_RS12460	ABC_efflux	3.70E-96	330.4	NZ_CP006742	489	0.953216374
RefSoil	Chromosome	U365_RS12570	ABC_efflux	3.70E-96	330.4	NZ_CM002398	489	0.953216374
RefSoil	Chromosome	U368_RS12530	ABC_efflux	3.70E-96	330.4	NZ_CM002401	489	0.953216374
RefSoil	Chromosome	U369_RS12530	ABC_efflux	3.70E-96	330.4	NZ_CM002395	489	0.953216374
RefSoil	Chromosome	SHJGH_RS18525	ABC_efflux	3.90E-96	330.3	NC_020895	506	0.986354776
RefSoil	Chromosome	SHJG_RS19900	ABC_efflux	3.90E-96	330.3	NC_017765	506	0.986354776
RefSoil	Chromosome	DJ48_RS09260	ABC_efflux	4.10E-96	330.3	NZ_CP007618	489	0.953216374
RefSoil	Chromosome	RBI_RS03515	ABC_efflux	4.20E-96	330.2	NZ_HF545616	508	0.990253411
RefSoil	Chromosome	FE46_RS09985	ABC_efflux	4.60E-96	330.1	NZ_CP007627	506	0.986354776
RefSoil	Chromosome	LIC_RS03010	ABC_efflux	4.90E-96	330	NC_005823	503	0.980506823
RefSoil	Chromosome	CPHY_RS01800	ABC_efflux	5.20E-96	329.9	NC_010001	541	1.054580897
RefSoil	Chromosome	ADEH_RS13560	ABC_efflux	6.30E-96	329.7	NC_007760	540	1.052631579
RefSoil	Chromosome	PCC7120DELTA_RS27515	ABC_efflux	7.10E-96	329.5	NC_003272	505	0.984405458
RefSoil	Chromosome	BPOF4_RS01750	ABC_efflux	8.30E-96	329.3	NC_013791	499	0.972709552
RefSoil	Chromosome	W5S_RS10385	ABC_efflux	9.60E-96	329	NC_017845	498	0.970760234
RefSoil	Chromosome	CA_C1613	ABC_efflux	1.00E-95	328.9	NC_003030	537	1.046783626
RefSoil	Chromosome	CEA_RS08330	ABC_efflux	1.00E-95	328.9	NC_017295	537	1.046783626
RefSoil	Chromosome	SMB_RS08330	ABC_efflux	1.00E-95	328.9	NC_015687	537	1.046783626
RefSoil	Chromosome	ANAEK_RS13600	ABC_efflux	1.00E-95	328.9	NC_011145	540	1.052631579
RefSoil	Chromosome	LA_3630	ABC_efflux	1.10E-95	328.9	NC_004342	503	0.980506823
RefSoil	Chromosome	CPE_RS11910	ABC_efflux	1.10E-95	328.9	NC_003366	499	0.972709552
RefSoil	Chromosome	CPF_RS12600	ABC_efflux	1.10E-95	328.9	NC_008261	499	0.972709552
RefSoil	Chromosome	PECWA_RS10765	ABC_efflux	1.20E-95	328.8	NC_013421	498	0.970760234
RefSoil	Chromosome	LIF_RS15385	ABC_efflux	1.30E-95	328.6	NC_017551	503	0.980506823
RefSoil	Chromosome	NOS7107_RS10965	ABC_efflux	1.30E-95	328.6	NC_019676	501	0.976608187
RefSoil	Chromosome	CABTHER_RS08110	ABC_efflux	1.30E-95	328.6	NC_016024	506	0.986354776
RefSoil	Chromosome	BTB_RS26410	ABC_efflux	1.40E-95	328.5	NC_018877	493	0.961013645
RefSoil	Chromosome	CT43_RS26285	ABC_efflux	1.40E-95	328.5	NC_017208	493	0.961013645
RefSoil	Chromosome	H175_RS26265	ABC_efflux	1.40E-95	328.5	NC_020376	493	0.961013645
RefSoil	Chromosome	YBT1518_RS28495	ABC_efflux	1.40E-95	328.5	NC_022873	493	0.961013645
RefSoil	Chromosome	PNAP_RS10310	ABC_efflux	1.40E-95	328.5	NC_008781	533	1.038986355
RefSoil	Chromosome	DESDE_RS09815	ABC_efflux	1.60E-95	328.3	NC_018017	536	1.044834308
RefSoil	Chromosome	FRAAL_RS03405	ABC_efflux	2.00E-95	328	NC_008278	506	0.986354776
RefSoil	Chromosome	BCE33L_RS12360	ABC_efflux	2.20E-95	327.8	NC_006274	489	0.953216374
RefSoil	Chromosome	DEIMA_RS13150	ABC_efflux	2.60E-95	327.6	NC_014958	514	1.001949318
RefSoil	Chromosome	CLD_RS06800	ABC_efflux	2.90E-95	327.5	NC_010516	503	0.980506823
RefSoil	Chromosome	DHAF_RS12530	ABC_efflux	3.00E-95	327.4	NC_011830	508	0.990253411
RefSoil	Chromosome	DSY_RS07485	ABC_efflux	3.00E-95	327.4	NC_007907	508	0.990253411
RefSoil	Chromosome	DACI_RS17080	ABC_efflux	3.30E-95	327.3	NC_010002	537	1.046783626
RefSoil	Chromosome	VAPAR_RS13355	ABC_efflux	3.40E-95	327.2	NC_012791	534	1.040935673
RefSoil	Chromosome	SVEN_RS11085	ABC_efflux	3.60E-95	327.2	NC_018750	509	0.992202729
RefSoil	Chromosome	VEIS_RS04970	ABC_efflux	4.20E-95	326.9	NC_008786	557	1.085769981
RefSoil	Chromosome	TTER_RS06515	ABC_efflux	4.20E-95	326.9	NC_013525	549	1.070175439
RefSoil	Chromosome	MAHAU_RS10930	ABC_efflux	4.40E-95	326.9	NC_015520	512	0.998050682
RefSoil	Chromosome	STA7437_RS06590	ABC_efflux	4.70E-95	326.8	NC_019748	501	0.976608187
RefSoil	Chromosome	CLJ_RS03210	ABC_efflux	5.10E-95	326.7	NC_012658	520	1.013645224
RefSoil	Chromosome	CLC_0372	ABC_efflux	5.80E-95	326.5	NC_009698	522	1.01754386
RefSoil	Chromosome	PFLU_RS07625	ABC_efflux	6.10E-95	326.4	NC_012660	500	0.974658869
RefSoil	Chromosome	CLM_RS06920	ABC_efflux	7.20E-95	326.2	NC_012563	503	0.980506823
RefSoil	Chromosome	CLC_1345	ABC_efflux	7.30E-95	326.1	NC_009698	503	0.980506823
RefSoil	Chromosome	STH_RS10120	ABC_efflux	7.50E-95	326.1	NC_006177	532	1.037037037
RefSoil	Chromosome	PHEP_RS03345	ABC_efflux	7.70E-95	326.1	NC_013061	503	0.980506823
RefSoil	Chromosome	TLIE_RS02860	ABC_efflux	8.30E-95	326	NC_016148	534	1.040935673
RefSoil	Chromosome	CLJ_RS08045	ABC_efflux	8.60E-95	325.9	NC_012658	502	0.978557505
RefSoil	Chromosome	FRANCCI3_RS01875	ABC_efflux	9.60E-95	325.7	NC_007777	512	0.998050682
RefSoil	Chromosome	GLO7428_RS10980	ABC_efflux	9.80E-95	325.7	NC_019745	506	0.986354776
RefSoil	Chromosome	SOLCA_RS09155	ABC_efflux	1.10E-94	325.6	NC_017770	504	0.98245614
RefSoil	Chromosome	B2K_RS28580	ABC_efflux	1.10E-94	325.6	NC_017672	502	0.978557505
RefSoil	Chromosome	BCE_RS25385	ABC_efflux	1.20E-94	325.5	NC_003909	493	0.961013645
RefSoil	Chromosome	A2CP1_RS14105	ABC_efflux	1.30E-94	325.4	NC_011891	540	1.052631579
RefSoil	Chromosome	H04402_RS06840	ABC_efflux	1.30E-94	325.4	NC_017299	502	0.978557505
RefSoil	Chromosome	KNP414_RS35050	ABC_efflux	1.30E-94	325.3	NC_015690	509	0.992202729
RefSoil	Chromosome	B2K_RS35665	ABC_efflux	1.30E-94	325.3	NC_017672	508	0.990253411
RefSoil	Chromosome	RSP_3081	ABC_efflux	1.30E-94	325.3	NC_007494	490	0.955165692
RefSoil	Chromosome	FBFL15_RS11630	ABC_efflux	1.40E-94	325.2	NC_016001	527	1.027290448
RefSoil	Chromosome	ANAE109_RS13240	ABC_efflux	1.50E-94	325.1	NC_009675	509	0.992202729
RefSoil	Chromosome	OSCIL6304_RS08175	ABC_efflux	1.60E-94	325	NC_019693	511	0.996101365
RefSoil	Chromosome	BCERKBAB4_RS24970	ABC_efflux	1.70E-94	324.9	NC_010184	496	0.966861598
RefSoil	Chromosome	CYAN10605_RS02300	ABC_efflux	1.70E-94	324.9	NC_019776	500	0.974658869
RefSoil	Chromosome	DESDI_RS07915	ABC_efflux	1.80E-94	324.9	NC_019903	540	1.052631579
RefSoil	Chromosome	BCAH187_RS26050	ABC_efflux	2.00E-94	324.7	NC_011658	497	0.968810916
RefSoil	Chromosome	BCN_RS25680	ABC_efflux	2.00E-94	324.7	NC_016771	497	0.968810916
RefSoil	Chromosome	BCQ_RS25330	ABC_efflux	2.00E-94	324.7	NC_011969	497	0.968810916
RefSoil	Chromosome	XCEL_RS05355	ABC_efflux	2.00E-94	324.7	NC_013530	506	0.986354776
RefSoil	Chromosome	RSPH17029_RS19245	ABC_efflux	2.00E-94	324.7	NC_009050	490	0.955165692
RefSoil	Chromosome	CLD_RS01890	ABC_efflux	2.10E-94	324.6	NC_010516	520	1.013645224
RefSoil	Chromosome	BCAH820_RS26215	ABC_efflux	2.30E-94	324.5	NC_011773	493	0.961013645
RefSoil	Chromosome	BCE33L_RS25975	ABC_efflux	2.30E-94	324.5	NC_006274	493	0.961013645
RefSoil	Chromosome	BCF_RS25515	ABC_efflux	2.30E-94	324.5	NC_016779	493	0.961013645
RefSoil	Chromosome	UFO1_RS09375	ABC_efflux	2.30E-94	324.5	NZ_CP008852	529	1.031189084
RefSoil	Chromosome	CYAN10605_RS01165	ABC_efflux	2.30E-94	324.5	NC_019776	531	1.035087719
RefSoil	Chromosome	PALPR_RS10950	ABC_efflux	2.30E-94	324.5	NC_014734	539	1.050682261
RefSoil	Chromosome	GEI7407_RS09245	ABC_efflux	2.30E-94	324.5	NC_019703	504	0.98245614
RefSoil	Chromosome	CCEL_RS05975	ABC_efflux	2.40E-94	324.4	NC_011898	513	1
RefSoil	Chromosome	THECO_RS09790	ABC_efflux	2.40E-94	324.4	NC_019897	504	0.98245614
RefSoil	Chromosome	DESMER_RS06560	ABC_efflux	2.40E-94	324.4	NC_018515	476	0.927875244
RefSoil	Chromosome	ARAD_RS25210	ABC_efflux	2.50E-94	324.4	NC_011983	492	0.959064327
RefSoil	Chromosome	MYSTI_RS05675	ABC_efflux	2.60E-94	324.3	NC_020126	502	0.978557505
RefSoil	Chromosome	KNP414_RS27895	ABC_efflux	2.60E-94	324.3	NC_015690	502	0.978557505
RefSoil	Chromosome	PM3016_RS28405	ABC_efflux	2.60E-94	324.3	NC_016935	502	0.978557505
RefSoil	Chromosome	IE4771_RS12125	ABC_efflux	2.80E-94	324.2	NZ_CP006986	523	1.019493177
RefSoil	Chromosome	BC5182	ABC_efflux	2.80E-94	324.2	NC_004722	493	0.961013645
RefSoil	Chromosome	BCB4264_RS26120	ABC_efflux	2.80E-94	324.2	NC_011725	493	0.961013645
RefSoil	Chromosome	BMB171_RS25795	ABC_efflux	2.80E-94	324.2	NC_014171	493	0.961013645
RefSoil	Chromosome	CYLST_RS15450	ABC_efflux	3.00E-94	324.1	NC_019757	506	0.986354776
RefSoil	Chromosome	H045_RS04220	ABC_efflux	3.00E-94	324.1	NC_020209	501	0.976608187
RefSoil	Chromosome	U719_RS05450	ABC_efflux	3.20E-94	324	NC_022794	508	0.990253411
RefSoil	Chromosome	BCK_RS10015	ABC_efflux	3.20E-94	324	NC_018491	493	0.961013645
RefSoil	Chromosome	YBT020_RS26130	ABC_efflux	4.00E-94	323.7	NC_017200	493	0.961013645
RefSoil	Chromosome	SOLCA_RS01355	ABC_efflux	4.00E-94	323.7	NC_017770	499	0.972709552
RefSoil	Chromosome	FSYMDG_RS09670	ABC_efflux	4.00E-94	323.7	NC_015656	506	0.986354776
RefSoil	Chromosome	BF17_RS16450	ABC_efflux	4.40E-94	323.6	NZ_CP007230	502	0.978557505
RefSoil	Chromosome	STH_RS03255	ABC_efflux	4.60E-94	323.5	NC_006177	491	0.95711501
RefSoil	Chromosome	A16R_RS26400	ABC_efflux	4.70E-94	323.5	NZ_CP001974	493	0.961013645
RefSoil	Chromosome	A16_RS26405	ABC_efflux	4.70E-94	323.5	NZ_CP001970	493	0.961013645
RefSoil	Chromosome	BAA_RS26915	ABC_efflux	4.70E-94	323.5	NC_012659	493	0.961013645
RefSoil	Chromosome	BAS5030	ABC_efflux	4.70E-94	323.5	NC_005945	493	0.961013645
RefSoil	Chromosome	BA_5411	ABC_efflux	4.70E-94	323.5	NC_003997	493	0.961013645
RefSoil	Chromosome	DJ44_RS18790	ABC_efflux	4.70E-94	323.5	NZ_CP007704	493	0.961013645
RefSoil	Chromosome	DJ45_RS03120	ABC_efflux	4.70E-94	323.5	NZ_CP008752	493	0.961013645
RefSoil	Chromosome	DJ46_RS21730	ABC_efflux	4.70E-94	323.5	NZ_CP007666	493	0.961013645
RefSoil	Chromosome	DJ48_RS23295	ABC_efflux	4.70E-94	323.5	NZ_CP007618	493	0.961013645
RefSoil	Chromosome	GBAA_RS26395	ABC_efflux	4.70E-94	323.5	NC_007530	493	0.961013645
RefSoil	Chromosome	H9401_RS26360	ABC_efflux	4.70E-94	323.5	NC_017729	493	0.961013645
RefSoil	Chromosome	HYU01_RS26290	ABC_efflux	4.70E-94	323.5	NZ_CP008846	493	0.961013645
RefSoil	Chromosome	MI63_RS26275	ABC_efflux	4.70E-94	323.5	NZ_CP006742	493	0.961013645
RefSoil	Chromosome	U365_RS26515	ABC_efflux	4.70E-94	323.5	NZ_CM002398	493	0.961013645
RefSoil	Chromosome	U368_RS26410	ABC_efflux	4.70E-94	323.5	NZ_CM002401	493	0.961013645
RefSoil	Chromosome	U369_RS26420	ABC_efflux	4.70E-94	323.5	NZ_CM002395	493	0.961013645
RefSoil	Chromosome	CLK_RS06930	ABC_efflux	5.20E-94	323.3	NC_010520	501	0.976608187
RefSoil	Chromosome	RIV7116_RS11935	ABC_efflux	5.20E-94	323.3	NC_019678	503	0.980506823
RefSoil	Chromosome	PEDSA_RS03815	ABC_efflux	5.80E-94	323.2	NC_015177	540	1.052631579
RefSoil	Chromosome	BCA_RS26790	ABC_efflux	6.20E-94	323.1	NC_012472	493	0.961013645
RefSoil	Chromosome	BPRO_RS09830	ABC_efflux	6.20E-94	323.1	NC_007948	535	1.04288499
RefSoil	Chromosome	BBR47_RS07775	ABC_efflux	6.40E-94	323	NC_012491	539	1.050682261
RefSoil	Chromosome	RSKD131_RS15855	ABC_efflux	6.50E-94	323	NC_011958	490	0.955165692
RefSoil	Chromosome	PPUBIRD1_RS17915	ABC_efflux	7.20E-94	322.9	NC_017530	515	1.003898635
RefSoil	Chromosome	ACID_RS24930	ABC_efflux	7.20E-94	322.9	NC_008536	514	1.001949318
RefSoil	Chromosome	B739_RS01920	ABC_efflux	7.50E-94	322.8	NC_018609	506	0.986354776
RefSoil	Chromosome	AAUR_RS05315	ABC_efflux	7.90E-94	322.7	NC_008711	513	1
RefSoil	Chromosome	EXIG_RS01910	ABC_efflux	8.30E-94	322.7	NC_010556	509	0.992202729
RefSoil	Chromosome	U771_RS08700	ABC_efflux	8.50E-94	322.6	NC_023064	499	0.972709552
RefSoil	Chromosome	BTK_RS27595	ABC_efflux	9.10E-94	322.5	NZ_CP004870	493	0.961013645
RefSoil	Chromosome	DF16_RS03605	ABC_efflux	9.10E-94	322.5	NZ_CP007607	493	0.961013645
RefSoil	Chromosome	HD73_RS27805	ABC_efflux	9.10E-94	322.5	NC_020238	493	0.961013645
RefSoil	Chromosome	SCAT_RS23235	ABC_efflux	9.20E-94	322.5	NC_016111	507	0.988304094
RefSoil	Chromosome	W911_RS09320	ABC_efflux	9.30E-94	322.5	NC_022997	522	1.01754386
RefSoil	Chromosome	EAT1B_RS13855	ABC_efflux	9.40E-94	322.5	NC_012673	505	0.984405458
RefSoil	Chromosome	SFHH103_RS06750	ABC_efflux	9.80E-94	322.4	NC_016812	528	1.029239766
RefSoil	Chromosome	BDW_RS13465	ABC_efflux	1.00E-93	322.4	NZ_CP002190	540	1.052631579
RefSoil	Chromosome	MMA_RS06215	ABC_efflux	1.10E-93	322.3	NC_009659	492	0.959064327
RefSoil	Chromosome	SFUL_RS09940	ABC_efflux	1.10E-93	322.3	NC_021177	542	1.056530214
RefSoil	Chromosome	A1122_RS17290	ABC_efflux	1.30E-93	322	NC_017168	502	0.978557505
RefSoil	Chromosome	DJ40_RS03020	ABC_efflux	1.30E-93	322	NZ_CP008943	502	0.978557505
RefSoil	Chromosome	YPA_RS05880	ABC_efflux	1.30E-93	322	NC_008150	502	0.978557505
RefSoil	Chromosome	YPK_RS12430	ABC_efflux	1.30E-93	322	NC_010465	502	0.978557505
RefSoil	Chromosome	YPN_RS12575	ABC_efflux	1.30E-93	322	NC_008149	502	0.978557505
RefSoil	Chromosome	YPTB_RS08895	ABC_efflux	1.30E-93	322	NC_006155	502	0.978557505
RefSoil	Chromosome	YPTS_RS08845	ABC_efflux	1.30E-93	322	NC_010634	502	0.978557505
RefSoil	Chromosome	LSE_RS03690	ABC_efflux	1.50E-93	321.8	NC_013891	505	0.984405458
RefSoil	Chromosome	GLO7428_RS04355	ABC_efflux	1.60E-93	321.8	NC_019745	502	0.978557505
RefSoil	Chromosome	NT01CX_RS10820	ABC_efflux	1.60E-93	321.7	NC_008593	504	0.98245614
RefSoil	Chromosome	PD_RS10385	ABC_efflux	1.80E-93	321.5	NC_004556	505	0.984405458
RefSoil	Chromosome	XFASM23_RS10405	ABC_efflux	1.80E-93	321.5	NC_010577	505	0.984405458
RefSoil	Chromosome	F750_RS10605	ABC_efflux	1.80E-93	321.5	NC_021055	510	0.994152047
RefSoil	Chromosome	SFLA_RS21835	ABC_efflux	1.80E-93	321.5	NC_016114	510	0.994152047
RefSoil	Chromosome	CLD_RS09600	ABC_efflux	1.90E-93	321.4	NC_010516	512	0.998050682
RefSoil	Chromosome	STTU_RS23215	ABC_efflux	2.00E-93	321.4	NZ_CM001165	481	0.937621832
RefSoil	Chromosome	CLK_RS10030	ABC_efflux	2.30E-93	321.2	NC_010520	524	1.021442495
RefSoil	Chromosome	A284_RS22415	ABC_efflux	2.50E-93	321.1	NC_020164	539	1.050682261
RefSoil	Chromosome	BLEG1_RS00585	ABC_efflux	2.50E-93	321.1	NZ_CP003923	489	0.953216374
RefSoil	Chromosome	CAP2UW1_RS13865	ABC_efflux	2.70E-93	321	NC_013194	512	0.998050682
RefSoil	Chromosome	UFO1_RS08045	ABC_efflux	2.80E-93	320.9	NZ_CP008852	505	0.984405458
RefSoil	Chromosome	LCHO_RS14600	ABC_efflux	2.90E-93	320.9	NC_010524	540	1.052631579
RefSoil	Chromosome	GLO7428_RS21630	ABC_efflux	2.90E-93	320.9	NC_019745	502	0.978557505
RefSoil	Chromosome	PSPPH_RS09025	ABC_efflux	3.50E-93	320.6	NC_005773	500	0.974658869
RefSoil	Chromosome	LBJ_RS14745	ABC_efflux	3.70E-93	320.5	NC_008510	476	0.927875244
RefSoil	Chromosome	LBL_RS02205	ABC_efflux	3.70E-93	320.5	NC_008508	476	0.927875244
RefSoil	Chromosome	CBEI_RS11115	ABC_efflux	4.40E-93	320.3	NC_009617	534	1.040935673
RefSoil	Chromosome	W911_RS10405	ABC_efflux	4.50E-93	320.2	NC_022997	521	1.015594542
RefSoil	Chromosome	GEI7407_RS06600	ABC_efflux	4.60E-93	320.2	NC_019703	520	1.013645224
RefSoil	Chromosome	DC74_RS06870	ABC_efflux	4.70E-93	320.2	NZ_CP007574	526	1.025341131
RefSoil	Chromosome	CLST_RS04265	ABC_efflux	5.20E-93	320	NC_020887	503	0.980506823
RefSoil	Chromosome	HPL003_RS15075	ABC_efflux	5.40E-93	320	NC_016641	498	0.970760234
RefSoil	Chromosome	XNR_RS22160	ABC_efflux	5.70E-93	319.9	NC_020990	506	0.986354776
RefSoil	Chromosome	BH81_RS08390	ABC_efflux	6.30E-93	319.8	NZ_CP007039	500	0.974658869
RefSoil	Chromosome	JCM7686_RS16975	ABC_efflux	6.50E-93	319.7	NC_022041	495	0.964912281
RefSoil	Chromosome	HYPMC_RS04555	ABC_efflux	7.40E-93	319.5	NC_015717	520	1.013645224
RefSoil	Chromosome	CLK_RS01780	ABC_efflux	8.00E-93	319.4	NC_010520	500	0.974658869
RefSoil	Chromosome	YSA_RS03645	ABC_efflux	8.80E-93	319.3	NC_017986	515	1.003898635
RefSoil	Chromosome	ARAD_RS01200	ABC_efflux	9.20E-93	319.2	NC_011985	530	1.033138402
RefSoil	Chromosome	BTOYO_RS12000	ABC_efflux	9.20E-93	319.2	NC_022781	493	0.961013645
RefSoil	Chromosome	COCOR_RS05195	ABC_efflux	9.40E-93	319.2	NC_017030	509	0.992202729
RefSoil	Chromosome	EAT1B_RS12750	ABC_efflux	9.40E-93	319.2	NC_012673	505	0.984405458
RefSoil	Chromosome	B446_RS12670	ABC_efflux	9.50E-93	319.2	NC_021985	506	0.986354776
RefSoil	Chromosome	PPUTW619_RS08305	ABC_efflux	9.80E-93	319.1	NC_010501	517	1.007797271
RefSoil	Chromosome	SPIRS_RS20875	ABC_efflux	9.90E-93	319.1	NC_014364	490	0.955165692
RefSoil	Chromosome	AVI_RS14485	ABC_efflux	1.10E-92	319	NC_011989	510	0.994152047
RefSoil	Chromosome	KRH_RS09115	ABC_efflux	1.10E-92	318.9	NC_010617	498	0.970760234
RefSoil	Chromosome	Atu4600	ABC_efflux	1.10E-92	318.9	NC_003063	505	0.984405458
RefSoil	Chromosome	X971_RS21405	ABC_efflux	1.10E-92	318.9	NZ_CP007226	505	0.984405458
RefSoil	Chromosome	CLM_RS01785	ABC_efflux	1.20E-92	318.9	NC_012563	500	0.974658869
RefSoil	Chromosome	MC28_RS21855	ABC_efflux	1.30E-92	318.7	NC_018693	493	0.961013645
RefSoil	Chromosome	OP10G_RS09170	ABC_efflux	1.40E-92	318.6	NZ_CP007139	492	0.959064327
RefSoil	Chromosome	PSSB64_RS20290	ABC_efflux	1.40E-92	318.6	NZ_CM001763	500	0.974658869
RefSoil	Chromosome	BCERKBAB4_RS12400	ABC_efflux	1.40E-92	318.6	NC_010184	513	1
RefSoil	Chromosome	PPUT_RS18185	ABC_efflux	1.40E-92	318.6	NC_009512	515	1.003898635
RefSoil	Chromosome	CLC_1876	ABC_efflux	1.40E-92	318.6	NC_009698	512	0.998050682
RefSoil	Chromosome	CLM_RS10160	ABC_efflux	1.40E-92	318.6	NC_012563	512	0.998050682
RefSoil	Chromosome	I502_RS0120275	ABC_efflux	1.50E-92	318.5	NZ_CM002025	505	0.984405458
RefSoil	Chromosome	BCO26_RS13270	ABC_efflux	1.50E-92	318.5	NC_015634	499	0.972709552
RefSoil	Chromosome	CKL_RS05080	ABC_efflux	1.60E-92	318.4	NC_009706	504	0.98245614
RefSoil	Chromosome	CKR_RS05090	ABC_efflux	1.60E-92	318.4	NC_011837	504	0.98245614
RefSoil	Chromosome	H04402_RS09525	ABC_efflux	1.60E-92	318.4	NC_017299	524	1.021442495
RefSoil	Chromosome	U719_RS01720	ABC_efflux	1.60E-92	318.4	NC_022794	507	0.988304094
RefSoil	Chromosome	DHAF_RS00110	ABC_efflux	1.90E-92	318.2	NC_011830	473	0.92202729
RefSoil	Chromosome	BN159_RS29000	ABC_efflux	1.90E-92	318.2	NC_020504	506	0.986354776
RefSoil	Chromosome	AXY_RS08295	ABC_efflux	1.90E-92	318.2	NC_018704	538	1.048732943
RefSoil	Chromosome	MESO_RS17930	ABC_efflux	2.00E-92	318.1	NC_008254	488	0.951267057
RefSoil	Chromosome	GHH_RS08115	ABC_efflux	2.10E-92	318	NC_020210	506	0.986354776
RefSoil	Chromosome	PSAB_RS10325	ABC_efflux	2.20E-92	318	NZ_CP004078	505	0.984405458
RefSoil	Chromosome	CYAN8802_RS14120	ABC_efflux	2.30E-92	317.9	NC_013161	504	0.98245614
RefSoil	Chromosome	ACID345_RS19595	ABC_efflux	2.30E-92	317.9	NC_008009	507	0.988304094
RefSoil	Chromosome	BCOA_RS26085	ABC_efflux	2.40E-92	317.9	NC_016023	501	0.976608187
RefSoil	Chromosome	PPUTGB1_RS08515	ABC_efflux	2.40E-92	317.8	NC_010322	515	1.003898635
RefSoil	Chromosome	PFL_RS09755	ABC_efflux	2.50E-92	317.8	NC_004129	501	0.976608187
RefSoil	Chromosome	PD374_RS18695	ABC_efflux	2.60E-92	317.7	NZ_CP007638	500	0.974658869
RefSoil	Chromosome	SGR_RS25255	ABC_efflux	2.60E-92	317.7	NC_010572	498	0.970760234
RefSoil	Chromosome	DESOR_RS21760	ABC_efflux	2.70E-92	317.7	NC_016584	541	1.054580897
RefSoil	Chromosome	S58_RS05990	ABC_efflux	2.80E-92	317.6	NC_020453	501	0.976608187
RefSoil	Chromosome	NIAKO_RS33980	ABC_efflux	2.90E-92	317.6	NC_016609	534	1.040935673
RefSoil	Chromosome	ALIDE_RS03885	ABC_efflux	3.10E-92	317.5	NC_014910	487	0.949317739
RefSoil	Chromosome	DESRU_RS13940	ABC_efflux	3.30E-92	317.4	NC_015589	475	0.925925926
RefSoil	Chromosome	BLEG1_RS18660	ABC_efflux	3.40E-92	317.3	NZ_CP003923	493	0.961013645
RefSoil	Chromosome	PFLA506_RS07690	ABC_efflux	3.50E-92	317.3	NC_017911	500	0.974658869
RefSoil	Chromosome	SINAC_RS23145	ABC_efflux	3.80E-92	317.2	NC_019892	508	0.990253411
RefSoil	Chromosome	SACTE_RS09460	ABC_efflux	3.80E-92	317.2	NC_015953	490	0.955165692
RefSoil	Chromosome	STH_RS16325	ABC_efflux	3.80E-92	317.2	NC_006177	546	1.064327485
RefSoil	Chromosome	CTC_RS09345	ABC_efflux	3.90E-92	317.1	NC_004557	501	0.976608187
RefSoil	Chromosome	H04402_RS01740	ABC_efflux	4.10E-92	317.1	NC_017299	500	0.974658869
RefSoil	Chromosome	PCC8801_RS15515	ABC_efflux	4.30E-92	317	NC_011726	504	0.98245614
RefSoil	Chromosome	SCE1572_RS12170	ABC_efflux	4.30E-92	317	NC_021658	502	0.978557505
RefSoil	Chromosome	CSEG_RS19300	ABC_efflux	4.30E-92	317	NC_014100	534	1.040935673
RefSoil	Chromosome	RSPPHO_RS09775	ABC_efflux	4.60E-92	316.9	NC_017059	537	1.046783626
RefSoil	Chromosome	B2K_RS20545	ABC_efflux	4.60E-92	316.9	NC_017672	501	0.976608187
RefSoil	Chromosome	TTER_RS11885	ABC_efflux	4.80E-92	316.9	NC_013526	519	1.011695906
RefSoil	Chromosome	CURI_RS01985	ABC_efflux	4.80E-92	316.8	NC_018664	498	0.970760234
RefSoil	Chromosome	CLJ_RS11695	ABC_efflux	4.90E-92	316.8	NC_012658	512	0.998050682
RefSoil	Chromosome	CPE_RS03030	ABC_efflux	5.20E-92	316.7	NC_003366	501	0.976608187
RefSoil	Chromosome	BH_RS05935	ABC_efflux	5.40E-92	316.7	NC_002570	504	0.98245614
RefSoil	Chromosome	PCC7120DELTA_RS12575	ABC_efflux	5.90E-92	316.5	NC_003272	504	0.98245614
RefSoil	Chromosome	D934_RS12685	ABC_efflux	5.90E-92	316.5	NZ_CP006696	505	0.984405458
RefSoil	Chromosome	B446_RS08095	ABC_efflux	6.00E-92	316.5	NC_021985	517	1.007797271
RefSoil	Chromosome	HBHAL_RS08840	ABC_efflux	6.90E-92	316.3	NC_017668	503	0.980506823
RefSoil	Chromosome	NH8B_RS04955	ABC_efflux	7.40E-92	316.2	NC_016002	531	1.035087719
RefSoil	Chromosome	N008_RS07645	ABC_efflux	7.60E-92	316.2	NZ_CP006587	500	0.974658869
RefSoil	Chromosome	EY04_RS09185	ABC_efflux	8.40E-92	316	NZ_CP008696	500	0.974658869
RefSoil	Chromosome	LA_3694	ABC_efflux	8.80E-92	316	NC_004342	476	0.927875244
RefSoil	Chromosome	LIF_RS15630	ABC_efflux	8.80E-92	316	NC_017551	476	0.927875244
RefSoil	Chromosome	M062_RS06080	ABC_efflux	1.00E-91	315.8	NC_021577	502	0.978557505
RefSoil	Chromosome	PAM18_RS20015	ABC_efflux	1.00E-91	315.8	NC_017548	502	0.978557505
RefSoil	Chromosome	GLO7428_RS17530	ABC_efflux	1.00E-91	315.8	NC_019745	501	0.976608187
RefSoil	Chromosome	CFLA_RS10375	ABC_efflux	1.00E-91	315.8	NC_014151	505	0.984405458
RefSoil	Chromosome	CLOCEL_RS15810	ABC_efflux	1.00E-91	315.7	NC_014393	541	1.054580897
RefSoil	Chromosome	ILYOP_RS05585	ABC_efflux	1.10E-91	315.7	NC_014632	535	1.04288499
RefSoil	Chromosome	RAHAQ_RS12090	ABC_efflux	1.10E-91	315.6	NC_015061	503	0.980506823
RefSoil	Chromosome	PM3016_RS20070	ABC_efflux	1.10E-91	315.6	NC_016935	501	0.976608187
RefSoil	Chromosome	BMMGA3_RS01050	ABC_efflux	1.40E-91	315.3	NZ_CP007739	518	1.009746589
RefSoil	Chromosome	RLEG_RS11005	ABC_efflux	1.50E-91	315.3	NC_012850	504	0.98245614
RefSoil	Chromosome	BSN5_RS16285	ABC_efflux	1.50E-91	315.3	NC_014976	510	0.994152047
RefSoil	Chromosome	BSU08220	ABC_efflux	1.50E-91	315.3	NC_000964	510	0.994152047
RefSoil	Chromosome	BSU6051_RS04450	ABC_efflux	1.50E-91	315.3	NC_020507	510	0.994152047
RefSoil	Chromosome	BSUA_RS04575	ABC_efflux	1.50E-91	315.3	NZ_CP007800	510	0.994152047
RefSoil	Chromosome	BSUB_RS04575	ABC_efflux	1.50E-91	315.3	NZ_CP008698	510	0.994152047
RefSoil	Chromosome	PEDSA_RS14085	ABC_efflux	1.50E-91	315.2	NC_015177	529	1.031189084
RefSoil	Chromosome	CPF_RS02540	ABC_efflux	1.50E-91	315.2	NC_008261	502	0.978557505
RefSoil	Chromosome	RUMAL_RS03155	ABC_efflux	1.50E-91	315.2	NC_014833	506	0.986354776
RefSoil	Chromosome	TTER_RS06105	ABC_efflux	1.60E-91	315.1	NC_013525	518	1.009746589
RefSoil	Chromosome	PEDSA_RS12495	ABC_efflux	1.60E-91	315.1	NC_015177	527	1.027290448
RefSoil	Chromosome	BSUW23_RS04370	ABC_efflux	1.70E-91	315.1	NC_014479	513	1
RefSoil	Chromosome	BMMGA3_RS09170	ABC_efflux	1.80E-91	314.9	NZ_CP007739	535	1.04288499
RefSoil	Chromosome	RLEG_RS04845	ABC_efflux	1.90E-91	314.9	NC_012850	503	0.980506823
RefSoil	Chromosome	GAU_RS13275	ABC_efflux	1.90E-91	314.9	NC_012489	536	1.044834308
RefSoil	Chromosome	RL_RS13900	ABC_efflux	2.00E-91	314.8	NC_008380	520	1.013645224
RefSoil	Chromosome	BCELL_RS12695	ABC_efflux	2.10E-91	314.7	NC_014829	506	0.986354776
RefSoil	Chromosome	PFLCHA0_RS09960	ABC_efflux	2.60E-91	314.4	NC_021237	501	0.976608187
RefSoil	Chromosome	STA7437_RS10555	ABC_efflux	2.60E-91	314.4	NC_019748	510	0.994152047
RefSoil	Chromosome	VAPA_RS05495	ABC_efflux	2.70E-91	314.4	NC_022247	486	0.947368421
RefSoil	Chromosome	C663_RS04565	ABC_efflux	2.90E-91	314.2	NC_020244	510	0.994152047
RefSoil	Chromosome	I653_RS04250	ABC_efflux	2.90E-91	314.2	NC_020832	510	0.994152047
RefSoil	Chromosome	N008_RS03095	ABC_efflux	3.00E-91	314.2	NZ_CP006587	494	0.962962963
RefSoil	Chromosome	CHU_RS02510	ABC_efflux	3.20E-91	314.1	NC_008255	510	0.994152047
RefSoil	Chromosome	LMOSLCC7179_RS04125	ABC_efflux	3.60E-91	314	NC_018593	499	0.972709552
RefSoil	Chromosome	PCC7424_RS21780	ABC_efflux	3.60E-91	314	NC_011729	511	0.996101365
RefSoil	Chromosome	KNP414_RS21025	ABC_efflux	3.60E-91	313.9	NC_015690	501	0.976608187
RefSoil	Chromosome	AXYL_RS08340	ABC_efflux	4.00E-91	313.8	NC_014640	486	0.947368421
RefSoil	Chromosome	MAHAU_RS04820	ABC_efflux	4.50E-91	313.6	NC_015520	532	1.037037037
RefSoil	Chromosome	BURJV3_RS08430	ABC_efflux	4.50E-91	313.6	NC_015947	506	0.986354776
RefSoil	Chromosome	AX25_RS19295	ABC_efflux	4.60E-91	313.6	NZ_CP007172	508	0.990253411
RefSoil	Chromosome	SH_RS10700	ABC_efflux	4.60E-91	313.6	NC_007168	519	1.011695906
RefSoil	Chromosome	CAG_RS02415	ABC_efflux	4.70E-91	313.6	NC_007514	525	1.023391813
RefSoil	Chromosome	TTER_RS14180	ABC_efflux	4.80E-91	313.5	NC_013526	534	1.040935673
RefSoil	Chromosome	DCF50_RS03840	ABC_efflux	4.90E-91	313.5	NC_018867	500	0.974658869
RefSoil	Chromosome	DHBDCA_RS03545	ABC_efflux	4.90E-91	313.5	NC_018866	500	0.974658869
RefSoil	Chromosome	BPRO_RS07050	ABC_efflux	4.90E-91	313.5	NC_007948	488	0.951267057
RefSoil	Chromosome	DELCS14_RS04480	ABC_efflux	5.00E-91	313.5	NC_015563	486	0.947368421
RefSoil	Chromosome	PA1113	ABC_efflux	5.00E-91	313.5	NC_002516	502	0.978557505
RefSoil	Chromosome	PLES_RS21685	ABC_efflux	5.00E-91	313.5	NC_011770	502	0.978557505
RefSoil	Chromosome	T224_RS52080	ABC_efflux	5.00E-91	313.5	NZ_CP006983	502	0.978557505
RefSoil	Chromosome	G655_RS19705	ABC_efflux	5.00E-91	313.5	NC_020912	502	0.978557505
RefSoil	Chromosome	NCGM2_RS09880	ABC_efflux	5.00E-91	313.5	NC_017549	502	0.978557505
RefSoil	Chromosome	PA14_RS20295	ABC_efflux	5.00E-91	313.5	NC_008463	502	0.978557505
RefSoil	Chromosome	PADK2_RS20055	ABC_efflux	5.00E-91	313.5	NC_018080	502	0.978557505
RefSoil	Chromosome	U769_RS20055	ABC_efflux	5.00E-91	313.5	NC_023019	502	0.978557505
RefSoil	Chromosome	LIC_RS02770	ABC_efflux	5.10E-91	313.5	NC_005823	476	0.927875244
RefSoil	Chromosome	LMHCC_RS09055	ABC_efflux	5.40E-91	313.4	NC_011660	499	0.972709552
RefSoil	Chromosome	LMM7_RS04405	ABC_efflux	5.40E-91	313.4	NC_017537	499	0.972709552
RefSoil	Chromosome	LMO4A_RS04395	ABC_efflux	5.40E-91	313.4	NC_017529	499	0.972709552
RefSoil	Chromosome	VAPAR_RS17325	ABC_efflux	5.80E-91	313.3	NC_012791	514	1.001949318
RefSoil	Chromosome	HZ99_RS07955	ABC_efflux	5.90E-91	313.3	NZ_CP008896	499	0.972709552
RefSoil	Chromosome	C380_RS19980	ABC_efflux	5.90E-91	313.2	NC_018708	486	0.947368421
RefSoil	Chromosome	FIC_RS11770	ABC_efflux	6.00E-91	313.2	NC_013062	498	0.970760234
RefSoil	Chromosome	TETH514_RS10975	ABC_efflux	6.40E-91	313.1	NC_010320	526	1.025341131
RefSoil	Chromosome	THET_RS03700	ABC_efflux	6.40E-91	313.1	NC_014538	526	1.025341131
RefSoil	Chromosome	CQ02_RS04275	ABC_efflux	6.70E-91	313.1	NZ_CP007492	499	0.972709552
RefSoil	Chromosome	LM4B_RS04240	ABC_efflux	6.70E-91	313.1	NC_012488	499	0.972709552
RefSoil	Chromosome	LMOATCC19117_RS04340	ABC_efflux	6.70E-91	313.1	NC_018584	499	0.972709552
RefSoil	Chromosome	LMOF2365_RS04265	ABC_efflux	6.70E-91	313.1	NC_002973	499	0.972709552
RefSoil	Chromosome	LMOL312_RS04240	ABC_efflux	6.70E-91	313.1	NC_018642	499	0.972709552
RefSoil	Chromosome	LMOSLCC2378_RS04280	ABC_efflux	6.70E-91	313.1	NC_018585	499	0.972709552
RefSoil	Chromosome	LMOSLCC2482_RS04705	ABC_efflux	6.70E-91	313.1	NC_018591	499	0.972709552
RefSoil	Chromosome	LMOSLCC2540_RS04180	ABC_efflux	6.70E-91	313.1	NC_018586	499	0.972709552
RefSoil	Chromosome	LMOSLCC2755_RS04510	ABC_efflux	6.70E-91	313.1	NC_018587	499	0.972709552
RefSoil	Chromosome	Y193_RS11450	ABC_efflux	6.70E-91	313.1	NZ_CP007600	499	0.972709552
RefSoil	Chromosome	THIT_RS11000	ABC_efflux	6.90E-91	313	NC_013921	527	1.027290448
RefSoil	Chromosome	MPOP_RS14925	ABC_efflux	6.90E-91	313	NC_010725	543	1.058479532
RefSoil	Chromosome	BSNT_RS04515	ABC_efflux	7.00E-91	313	NC_017196	510	0.994152047
RefSoil	Chromosome	SOLCA_RS17040	ABC_efflux	7.00E-91	313	NC_017770	521	1.015594542
RefSoil	Chromosome	TMAR_RS06725	ABC_efflux	7.10E-91	313	NC_014831	492	0.959064327
RefSoil	Chromosome	BCERKBAB4_RS11495	ABC_efflux	7.20E-91	313	NC_010184	502	0.978557505
RefSoil	Chromosome	ACPL_RS33470	ABC_efflux	7.40E-91	312.9	NC_017803	506	0.986354776
RefSoil	Chromosome	CCALI_RS08770	ABC_efflux	8.30E-91	312.8	NC_021487	509	0.992202729
RefSoil	Chromosome	DC74_RS23195	ABC_efflux	8.40E-91	312.7	NZ_CP007574	507	0.988304094
RefSoil	Chromosome	LM5578_RS04555	ABC_efflux	8.50E-91	312.7	NC_013766	499	0.972709552
RefSoil	Chromosome	LM5923_RS04335	ABC_efflux	8.50E-91	312.7	NC_013768	499	0.972709552
RefSoil	Chromosome	LMKG_RS04270	ABC_efflux	8.50E-91	312.7	NC_017546	499	0.972709552
RefSoil	Chromosome	LMOSLCC2372_RS04535	ABC_efflux	8.50E-91	312.7	NC_018588	499	0.972709552
RefSoil	Chromosome	LMOSLCC2479_RS04270	ABC_efflux	8.50E-91	312.7	NC_018589	499	0.972709552
RefSoil	Chromosome	M493_RS07775	ABC_efflux	8.70E-91	312.7	NC_022080	509	0.992202729
RefSoil	Chromosome	SSIL_RS01925	ABC_efflux	8.80E-91	312.7	NC_018065	525	1.023391813
RefSoil	Chromosome	CLOPA_RS01940	ABC_efflux	9.70E-91	312.5	NC_021182	544	1.06042885
RefSoil	Chromosome	RLEG2_RS10150	ABC_efflux	1.00E-90	312.5	NC_011369	492	0.959064327
RefSoil	Chromosome	RRADSPS_RS13635	ABC_efflux	1.00E-90	312.5	NZ_CP007514	492	0.959064327
RefSoil	Chromosome	ARNIT_RS10570	ABC_efflux	1.00E-90	312.5	NC_014166	520	1.013645224
RefSoil	Chromosome	PSEBR_RS09260	ABC_efflux	1.00E-90	312.4	NC_015379	501	0.976608187
RefSoil	Chromosome	GTNG_RS07750	ABC_efflux	1.10E-90	312.4	NC_009328	505	0.984405458
RefSoil	Chromosome	BPUM_RS27705	ABC_efflux	1.10E-90	312.4	NC_009848	508	0.990253411
RefSoil	Chromosome	LIN_RS04250	ABC_efflux	1.10E-90	312.4	NC_003212	504	0.98245614
RefSoil	Chromosome	RHE_RS12125	ABC_efflux	1.10E-90	312.3	NC_007761	504	0.98245614
RefSoil	Chromosome	MMA_RS18390	ABC_efflux	1.20E-90	312.3	NC_009659	486	0.947368421
RefSoil	Chromosome	CCALI_RS04045	ABC_efflux	1.20E-90	312.3	NC_021487	506	0.986354776
RefSoil	Chromosome	SAP1_RS29380	ABC_efflux	1.20E-90	312.3	NC_003155	491	0.95711501
RefSoil	Chromosome	CLST_RS01435	ABC_efflux	1.30E-90	312.1	NC_020887	530	1.033138402
RefSoil	Chromosome	L483_RS07760	ABC_efflux	1.30E-90	312.1	NC_021491	515	1.003898635
RefSoil	Chromosome	CSPA_RS19020	ABC_efflux	1.30E-90	312.1	NC_020291	531	1.035087719
RefSoil	Chromosome	LMLG_RS04260	ABC_efflux	1.40E-90	312.1	NC_017547	499	0.972709552
RefSoil	Chromosome	CLST_RS05595	ABC_efflux	1.40E-90	312	NC_020887	514	1.001949318
RefSoil	Chromosome	LMOG_RS04360	ABC_efflux	1.40E-90	312	NC_017545	499	0.972709552
RefSoil	Chromosome	CFU_RS07855	ABC_efflux	1.40E-90	312	NC_015856	521	1.015594542
RefSoil	Chromosome	COCOR_RS06470	ABC_efflux	1.50E-90	311.9	NC_017030	509	0.992202729
RefSoil	Chromosome	CPHA266_RS01990	ABC_efflux	1.60E-90	311.8	NC_008639	525	1.023391813
RefSoil	Chromosome	SNAS_RS31130	ABC_efflux	1.60E-90	311.8	NC_013947	515	1.003898635
RefSoil	Chromosome	PFL01_RS19485	ABC_efflux	1.70E-90	311.8	NC_007492	500	0.974658869
RefSoil	Chromosome	CKL_RS08760	ABC_efflux	1.70E-90	311.8	NC_009706	525	1.023391813
RefSoil	Chromosome	CKR_RS08770	ABC_efflux	1.70E-90	311.8	NC_011837	525	1.023391813
RefSoil	Chromosome	DESOR_RS10130	ABC_efflux	1.70E-90	311.7	NC_016584	505	0.984405458
RefSoil	Chromosome	LMRG_RS04190	ABC_efflux	1.70E-90	311.7	NC_017544	499	0.972709552
RefSoil	Chromosome	NPUN_RS13815	ABC_efflux	1.70E-90	311.7	NC_010628	505	0.984405458
RefSoil	Chromosome	DESCA_RS02095	ABC_efflux	1.80E-90	311.7	NC_015565	513	1
RefSoil	Chromosome	PMO01_RS17525	ABC_efflux	1.80E-90	311.7	NZ_CM002330	500	0.974658869
RefSoil	Chromosome	KSE_RS12635	ABC_efflux	1.90E-90	311.6	NC_016109	506	0.986354776
RefSoil	Chromosome	DESMER_RS17255	ABC_efflux	2.10E-90	311.4	NC_018515	537	1.046783626
RefSoil	Chromosome	RHECIAT_RS01080	ABC_efflux	2.10E-90	311.4	NC_010994	538	1.048732943
RefSoil	Chromosome	MAHAU_RS01125	ABC_efflux	2.10E-90	311.4	NC_015520	540	1.052631579
RefSoil	Chromosome	AZOLI_RS10420	ABC_efflux	2.20E-90	311.4	NC_016622	514	1.001949318
RefSoil	Chromosome	EXIG_RS06085	ABC_efflux	2.20E-90	311.4	NC_010556	530	1.033138402
RefSoil	Chromosome	Q433_RS04310	ABC_efflux	2.20E-90	311.4	NZ_CP007409	510	0.994152047
RefSoil	Chromosome	RLEG3_RS11355	ABC_efflux	2.30E-90	311.3	NZ_CP007045	517	1.007797271
RefSoil	Chromosome	PPSQR21_RS00600	ABC_efflux	2.30E-90	311.3	NZ_CP006872	526	1.025341131
RefSoil	Chromosome	VAPAR_RS05250	ABC_efflux	2.40E-90	311.3	NC_012791	486	0.947368421
RefSoil	Chromosome	DTPSY_RS03155	ABC_efflux	2.40E-90	311.3	NC_011992	488	0.951267057
RefSoil	Chromosome	AWO_RS01375	ABC_efflux	2.50E-90	311.2	NC_016894	504	0.98245614
RefSoil	Chromosome	DESRU_RS14565	ABC_efflux	2.60E-90	311.2	NC_015589	513	1
RefSoil	Chromosome	OB_RS07320	ABC_efflux	2.60E-90	311.2	NC_004193	503	0.980506823
RefSoil	Chromosome	DACI_RS28855	ABC_efflux	2.60E-90	311.1	NC_010002	486	0.947368421
RefSoil	Chromosome	ACRY_RS05385	ABC_efflux	2.60E-90	311.1	NC_009484	504	0.98245614
RefSoil	Chromosome	CCALI_RS06790	ABC_efflux	2.70E-90	311.1	NC_021487	495	0.964912281
RefSoil	Chromosome	RPB_RS22195	ABC_efflux	2.80E-90	311	NC_007778	506	0.986354776
RefSoil	Chromosome	STRVI_RS01970	ABC_efflux	2.80E-90	311	NC_015957	497	0.968810916
RefSoil	Chromosome	I33_RS04335	ABC_efflux	2.90E-90	311	NC_017195	510	0.994152047
RefSoil	Chromosome	SCV20265_RS21255	ABC_efflux	3.00E-90	310.9	NC_023149	502	0.978557505
RefSoil	Chromosome	SMD_RS09520	ABC_efflux	3.00E-90	310.9	NC_017671	506	0.986354776
RefSoil	Chromosome	CCC13826_RS05350	ABC_efflux	3.10E-90	310.9	NC_009802	499	0.972709552
RefSoil	Chromosome	FJOH_RS14610	ABC_efflux	3.30E-90	310.8	NC_009441	535	1.04288499
RefSoil	Chromosome	XF_RS11255	ABC_efflux	3.40E-90	310.7	NC_002488	507	0.988304094
RefSoil	Chromosome	AJS_RS03295	ABC_efflux	3.50E-90	310.7	NC_008782	488	0.951267057
RefSoil	Chromosome	CHRO_RS26110	ABC_efflux	4.00E-90	310.5	NC_019695	499	0.972709552
RefSoil	Chromosome	NOS7107_RS17445	ABC_efflux	4.00E-90	310.5	NC_019676	526	1.025341131
RefSoil	Chromosome	BCE33L_RS11960	ABC_efflux	4.10E-90	310.5	NC_006274	527	1.027290448
RefSoil	Chromosome	DSUI_RS13475	ABC_efflux	4.20E-90	310.4	NC_016616	486	0.947368421
RefSoil	Chromosome	SFHH103_RS18655	ABC_efflux	4.30E-90	310.4	NC_016812	498	0.970760234
RefSoil	Chromosome	PPM_RS00610	ABC_efflux	4.60E-90	310.3	NC_017542	505	0.984405458
RefSoil	Chromosome	PPSC2_RS29345	ABC_efflux	4.60E-90	310.3	NC_014622	505	0.984405458
RefSoil	Chromosome	RTCIAT899_RS01095	ABC_efflux	4.60E-90	310.3	NC_020059	518	1.009746589
RefSoil	Chromosome	OP10G_RS02200	ABC_efflux	4.60E-90	310.3	NZ_CP007139	500	0.974658869
RefSoil	Chromosome	BLI_RS10740	ABC_efflux	4.70E-90	310.3	NC_006322	511	0.996101365
RefSoil	Chromosome	AZL_RS12370	ABC_efflux	5.10E-90	310.1	NC_013854	507	0.988304094
RefSoil	Chromosome	CPHY_RS12545	ABC_efflux	5.30E-90	310.1	NC_010001	505	0.984405458
RefSoil	Chromosome	H681_RS09230	ABC_efflux	5.40E-90	310.1	NC_020829	498	0.970760234
RefSoil	Chromosome	MAFF_RS16470	ABC_efflux	5.40E-90	310.1	NC_002678	480	0.935672515
RefSoil	Chromosome	CCALI_RS05225	ABC_efflux	5.60E-90	310	NC_021487	500	0.974658869
RefSoil	Chromosome	PSF113_RS50650	ABC_efflux	5.90E-90	309.9	NC_016830	501	0.976608187
RefSoil	Chromosome	BATR1942_RS14670	ABC_efflux	6.10E-90	309.9	NC_014639	527	1.027290448
RefSoil	Chromosome	ILYOP_RS06610	ABC_efflux	6.20E-90	309.9	NC_014632	529	1.031189084
RefSoil	Chromosome	CCEL_RS07190	ABC_efflux	6.40E-90	309.8	NC_011898	537	1.046783626
RefSoil	Chromosome	PCC8801_RS20855	ABC_efflux	6.70E-90	309.8	NC_011726	501	0.976608187
RefSoil	Chromosome	CLOCL_RS16350	ABC_efflux	6.80E-90	309.8	NC_016627	504	0.98245614
RefSoil	Chromosome	LVIS_RS17850	ABC_efflux	6.90E-90	309.7	NC_008497	522	1.01754386
RefSoil	Chromosome	MIC7113_RS05645	ABC_efflux	7.10E-90	309.7	NC_019738	500	0.974658869
RefSoil	Chromosome	CLOCEL_RS14470	ABC_efflux	7.10E-90	309.7	NC_014393	501	0.976608187
RefSoil	Chromosome	A16R_RS12115	ABC_efflux	7.30E-90	309.7	NZ_CP001974	527	1.027290448
RefSoil	Chromosome	A16_RS12120	ABC_efflux	7.30E-90	309.7	NZ_CP001970	527	1.027290448
RefSoil	Chromosome	BAA_RS12630	ABC_efflux	7.30E-90	309.7	NC_012659	527	1.027290448
RefSoil	Chromosome	BAS2276	ABC_efflux	7.30E-90	309.7	NC_005945	527	1.027290448
RefSoil	Chromosome	BA_2444	ABC_efflux	7.30E-90	309.7	NC_003997	527	1.027290448
RefSoil	Chromosome	BCAH820_RS12365	ABC_efflux	7.30E-90	309.7	NC_011773	527	1.027290448
RefSoil	Chromosome	BCF_RS11955	ABC_efflux	7.30E-90	309.7	NC_016779	527	1.027290448
RefSoil	Chromosome	DJ44_RS04505	ABC_efflux	7.30E-90	309.7	NZ_CP007704	527	1.027290448
RefSoil	Chromosome	DJ45_RS17420	ABC_efflux	7.30E-90	309.7	NZ_CP008752	527	1.027290448
RefSoil	Chromosome	DJ46_RS07470	ABC_efflux	7.30E-90	309.7	NZ_CP007666	527	1.027290448
RefSoil	Chromosome	DJ48_RS09655	ABC_efflux	7.30E-90	309.7	NZ_CP007618	527	1.027290448
RefSoil	Chromosome	GBAA_RS12120	ABC_efflux	7.30E-90	309.7	NC_007530	527	1.027290448
RefSoil	Chromosome	H9401_RS12095	ABC_efflux	7.30E-90	309.7	NC_017729	527	1.027290448
RefSoil	Chromosome	HYU01_RS12070	ABC_efflux	7.30E-90	309.7	NZ_CP008846	527	1.027290448
RefSoil	Chromosome	MI63_RS12060	ABC_efflux	7.30E-90	309.7	NZ_CP006742	527	1.027290448
RefSoil	Chromosome	U365_RS12160	ABC_efflux	7.30E-90	309.7	NZ_CM002398	527	1.027290448
RefSoil	Chromosome	U368_RS12125	ABC_efflux	7.30E-90	309.7	NZ_CM002401	527	1.027290448
RefSoil	Chromosome	U369_RS12125	ABC_efflux	7.30E-90	309.7	NZ_CM002395	527	1.027290448
RefSoil	Chromosome	HDEN_RS12110	ABC_efflux	7.30E-90	309.6	NC_014313	502	0.978557505
RefSoil	Chromosome	SACE_RS00265	ABC_efflux	7.30E-90	309.6	NC_009142	546	1.064327485
RefSoil	Chromosome	PVLB_RS07910	ABC_efflux	7.50E-90	309.6	NC_022738	505	0.984405458
RefSoil	Chromosome	O5Y_RS01660	ABC_efflux	7.60E-90	309.6	NC_022115	543	1.058479532
RefSoil	Chromosome	BPOF4_RS03420	ABC_efflux	7.60E-90	309.6	NC_013791	501	0.976608187
RefSoil	Chromosome	SULBA_RS05980	ABC_efflux	7.80E-90	309.6	NC_018002	541	1.054580897
RefSoil	Chromosome	CYAN10605_RS10195	ABC_efflux	8.00E-90	309.5	NC_019776	508	0.990253411
RefSoil	Chromosome	GYO_RS26835	ABC_efflux	8.20E-90	309.5	NC_016047	522	1.01754386
RefSoil	Chromosome	BPOF4_RS02475	ABC_efflux	8.40E-90	309.4	NC_013791	519	1.011695906
RefSoil	Chromosome	BCK_RS23345	ABC_efflux	8.50E-90	309.4	NC_018491	513	1
RefSoil	Chromosome	CPHY_RS04585	ABC_efflux	8.70E-90	309.4	NC_010001	498	0.970760234
RefSoil	Chromosome	X969_RS06365	ABC_efflux	9.20E-90	309.3	NC_023075	516	1.005847953
RefSoil	Chromosome	X970_RS06340	ABC_efflux	9.20E-90	309.3	NC_023076	516	1.005847953
RefSoil	Chromosome	COCOR_RS06465	ABC_efflux	9.30E-90	309.3	NC_017030	477	0.929824561
RefSoil	Chromosome	DW66_RS10015	ABC_efflux	9.90E-90	309.2	NZ_CP007620	516	1.005847953
RefSoil	Chromosome	SO_3665	ABC_efflux	1.10E-89	309.1	NC_004347	514	1.001949318
RefSoil	Chromosome	BTK_RS13440	ABC_efflux	1.10E-89	309.1	NZ_CP004870	499	0.972709552
RefSoil	Chromosome	DF16_RS17955	ABC_efflux	1.10E-89	309.1	NZ_CP007607	499	0.972709552
RefSoil	Chromosome	HD73_RS13485	ABC_efflux	1.10E-89	309.1	NC_020238	499	0.972709552
RefSoil	Chromosome	CCEL_RS02970	ABC_efflux	1.10E-89	309.1	NC_011898	527	1.027290448
RefSoil	Chromosome	MC28_RS08175	ABC_efflux	1.10E-89	309	NC_018693	509	0.992202729
RefSoil	Chromosome	CD58_RS09270	ABC_efflux	1.20E-89	309	NZ_CP007410	501	0.976608187
RefSoil	Chromosome	CHRO_RS00495	ABC_efflux	1.20E-89	308.9	NC_019695	501	0.976608187
RefSoil	Chromosome	NIAKO_RS10195	ABC_efflux	1.20E-89	308.9	NC_016609	512	0.998050682
RefSoil	Chromosome	SMAL_RS08270	ABC_efflux	1.20E-89	308.9	NC_011071	507	0.988304094
RefSoil	Chromosome	CCAN_RS07540	ABC_efflux	1.30E-89	308.8	NC_015846	521	1.015594542
RefSoil	Chromosome	MCHK_RS24690	ABC_efflux	1.30E-89	308.8	NZ_CP006581	481	0.937621832
RefSoil	Chromosome	H04402_RS09640	ABC_efflux	1.40E-89	308.7	NC_017299	546	1.064327485
RefSoil	Chromosome	SYN7502_RS14915	ABC_efflux	1.40E-89	308.7	NC_019702	501	0.976608187
RefSoil	Chromosome	BCB4264_RS11850	ABC_efflux	1.40E-89	308.7	NC_011725	517	1.007797271
RefSoil	Chromosome	RLEG3_RS18090	ABC_efflux	1.50E-89	308.7	NZ_CP007045	502	0.978557505
RefSoil	Chromosome	REMIM1_RS17690	ABC_efflux	1.50E-89	308.6	NC_021905	502	0.978557505
RefSoil	Chromosome	OSC7112_RS20750	ABC_efflux	1.50E-89	308.6	NC_019729	506	0.986354776
RefSoil	Chromosome	Atu1738	ABC_efflux	1.50E-89	308.6	NC_003062	498	0.970760234
RefSoil	Chromosome	MY9_RS04670	ABC_efflux	1.60E-89	308.5	NC_017743	510	0.994152047
RefSoil	Chromosome	ERH_RS07230	ABC_efflux	1.70E-89	308.4	NC_015601	550	1.072124756
RefSoil	Chromosome	CLK_RS10145	ABC_efflux	1.70E-89	308.4	NC_010520	547	1.066276803
RefSoil	Chromosome	BCA_RS13105	ABC_efflux	1.80E-89	308.3	NC_012472	527	1.027290448
RefSoil	Chromosome	C663_RS17010	ABC_efflux	1.80E-89	308.3	NC_020244	541	1.054580897
RefSoil	Chromosome	I653_RS16780	ABC_efflux	1.80E-89	308.3	NC_020832	541	1.054580897
RefSoil	Chromosome	BD_RS00740	ABC_efflux	1.90E-89	308.3	NC_005363	531	1.035087719
RefSoil	Chromosome	EP01_RS12570	ABC_efflux	1.90E-89	308.3	NZ_CP007656	531	1.035087719
RefSoil	Chromosome	DX03_RS11635	ABC_efflux	2.00E-89	308.2	NZ_CP007597	535	1.04288499
RefSoil	Chromosome	RLEG2_RS16345	ABC_efflux	2.00E-89	308.2	NC_011369	503	0.980506823
RefSoil	Chromosome	SMLT_RS09665	ABC_efflux	2.00E-89	308.2	NC_010943	506	0.986354776
RefSoil	Chromosome	RHE_RS17925	ABC_efflux	2.00E-89	308.2	NC_007761	502	0.978557505
RefSoil	Chromosome	MESAU_RS06405	ABC_efflux	2.10E-89	308.1	NC_019973	480	0.935672515
RefSoil	Chromosome	MLP_RS08930	ABC_efflux	2.10E-89	308.1	NC_015635	518	1.009746589
RefSoil	Chromosome	RIV7116_RS17960	ABC_efflux	2.20E-89	308.1	NC_019678	500	0.974658869
RefSoil	Chromosome	STAUR_RS08150	ABC_efflux	2.20E-89	308	NC_014623	500	0.974658869
RefSoil	Chromosome	DEHRE_RS07675	ABC_efflux	2.40E-89	307.9	NZ_CP007033	503	0.980506823
RefSoil	Chromosome	PLUT_RS09100	ABC_efflux	2.50E-89	307.9	NC_007512	527	1.027290448
RefSoil	Chromosome	NOS7107_RS00225	ABC_efflux	2.50E-89	307.9	NC_019676	521	1.015594542
RefSoil	Chromosome	X971_RS08080	ABC_efflux	2.50E-89	307.9	NZ_CP007225	496	0.966861598
RefSoil	Chromosome	CLJ_RS11815	ABC_efflux	2.50E-89	307.9	NC_012658	547	1.066276803
RefSoil	Chromosome	N149_RS03775	ABC_efflux	2.60E-89	307.9	NC_022660	506	0.986354776
RefSoil	Chromosome	RPD_RS21845	ABC_efflux	2.60E-89	307.8	NC_007958	495	0.964912281
RefSoil	Chromosome	GPOL_RS02380	ABC_efflux	2.70E-89	307.8	NC_016906	507	0.988304094
RefSoil	Chromosome	LBF_RS00300	ABC_efflux	2.70E-89	307.8	NC_010842	490	0.955165692
RefSoil	Chromosome	LEPBI_RS00300	ABC_efflux	2.70E-89	307.8	NC_010602	490	0.955165692
RefSoil	Chromosome	CYAN7822_RS05070	ABC_efflux	3.00E-89	307.6	NC_014501	502	0.978557505
RefSoil	Chromosome	CLOCEL_RS08310	ABC_efflux	3.10E-89	307.6	NC_014393	524	1.021442495
RefSoil	Chromosome	U719_RS05785	ABC_efflux	3.20E-89	307.6	NC_022794	528	1.029239766
RefSoil	Chromosome	CLJU_RS09270	ABC_efflux	3.20E-89	307.5	NC_014328	513	1
RefSoil	Chromosome	BSN5_RS08435	ABC_efflux	3.30E-89	307.5	NC_014976	532	1.037037037
RefSoil	Chromosome	Q433_RS17585	ABC_efflux	3.30E-89	307.5	NZ_CP007409	532	1.037037037
RefSoil	Chromosome	O5Y_RS06715	ABC_efflux	3.30E-89	307.5	NC_022115	510	0.994152047
RefSoil	Chromosome	DSC_RS10335	ABC_efflux	3.40E-89	307.5	NC_016147	548	1.068226121
RefSoil	Chromosome	LCHO_RS20120	ABC_efflux	3.40E-89	307.4	NC_010524	487	0.949317739
RefSoil	Chromosome	ABC_RS05335	ABC_efflux	3.40E-89	307.4	NC_006582	497	0.968810916
RefSoil	Chromosome	HYPDE_RS10295	ABC_efflux	3.50E-89	307.4	NC_021172	520	1.013645224
RefSoil	Chromosome	CBEI_RS10865	ABC_efflux	3.50E-89	307.4	NC_009617	544	1.06042885
RefSoil	Chromosome	YBT020_RS12715	ABC_efflux	3.60E-89	307.4	NC_017200	513	1
RefSoil	Chromosome	RPB_RS22620	ABC_efflux	3.70E-89	307.3	NC_007778	502	0.978557505
RefSoil	Chromosome	MEXT_RS10120	ABC_efflux	3.80E-89	307.3	NC_010172	499	0.972709552
RefSoil	Chromosome	MXAN_RS25110	ABC_efflux	3.80E-89	307.3	NC_008095	479	0.933723197
RefSoil	Chromosome	BTB_RS12055	ABC_efflux	3.90E-89	307.3	NC_018877	517	1.007797271
RefSoil	Chromosome	CT43_RS11965	ABC_efflux	3.90E-89	307.3	NC_017208	517	1.007797271
RefSoil	Chromosome	H175_RS11975	ABC_efflux	3.90E-89	307.3	NC_020376	517	1.007797271
RefSoil	Chromosome	METD_RS12225	ABC_efflux	4.10E-89	307.2	NC_012988	499	0.972709552
RefSoil	Chromosome	CLSA_RS17705	ABC_efflux	4.10E-89	307.2	NC_022571	522	1.01754386
RefSoil	Chromosome	BATR1942_RS04745	ABC_efflux	4.20E-89	307.1	NC_014639	500	0.974658869
RefSoil	Chromosome	AMES_RS26510	ABC_efflux	4.40E-89	307.1	NC_018266	511	0.996101365
RefSoil	Chromosome	VAPA_RS17760	ABC_efflux	4.40E-89	307.1	NC_022247	514	1.001949318
RefSoil	Chromosome	FJOH_RS24110	ABC_efflux	4.40E-89	307.1	NC_009441	526	1.025341131
RefSoil	Chromosome	HPL003_RS07945	ABC_efflux	4.80E-89	307	NC_016641	503	0.980506823
RefSoil	Chromosome	B2K_RS15455	ABC_efflux	4.90E-89	306.9	NC_017672	545	1.062378168
RefSoil	Chromosome	CLC_1898	ABC_efflux	4.90E-89	306.9	NC_009698	547	1.066276803
RefSoil	Chromosome	CLM_RS10270	ABC_efflux	4.90E-89	306.9	NC_012563	547	1.066276803
RefSoil	Chromosome	YBT1518_RS13190	ABC_efflux	5.00E-89	306.9	NC_022873	517	1.007797271
RefSoil	Chromosome	TETH39_RS07630	ABC_efflux	5.00E-89	306.9	NC_010321	526	1.025341131
RefSoil	Chromosome	BCE_RS12075	ABC_efflux	5.10E-89	306.9	NC_003909	495	0.964912281
RefSoil	Chromosome	BCG9842_RS11355	ABC_efflux	5.10E-89	306.9	NC_011772	500	0.974658869
RefSoil	Chromosome	BTF1_RS09220	ABC_efflux	5.10E-89	306.9	NC_018508	500	0.974658869
RefSoil	Chromosome	GLO7428_RS00935	ABC_efflux	5.10E-89	306.9	NC_019745	508	0.990253411
RefSoil	Chromosome	CYAN8802_RS20840	ABC_efflux	5.20E-89	306.8	NC_013161	501	0.976608187
RefSoil	Chromosome	Q7S_RS12230	ABC_efflux	5.50E-89	306.7	NC_017047	503	0.980506823
RefSoil	Chromosome	SMUL_RS07775	ABC_efflux	5.60E-89	306.7	NZ_CP007201	517	1.007797271
RefSoil	Chromosome	RBAM_RS04190	ABC_efflux	5.70E-89	306.7	NC_009725	505	0.984405458
RefSoil	Chromosome	U471_RS04160	ABC_efflux	5.70E-89	306.7	NC_022653	505	0.984405458
RefSoil	Chromosome	MAQU_RS11200	ABC_efflux	5.90E-89	306.7	NC_008740	515	1.003898635
RefSoil	Chromosome	I502_RS0112445	ABC_efflux	5.90E-89	306.6	NZ_CM002024	496	0.966861598
RefSoil	Chromosome	CELLY_RS04420	ABC_efflux	6.10E-89	306.6	NC_015167	526	1.025341131
RefSoil	Chromosome	DR_2379	ABC_efflux	6.30E-89	306.6	NC_001263	479	0.933723197
RefSoil	Chromosome	PPS_RS08715	ABC_efflux	6.30E-89	306.6	NC_015733	516	1.005847953
RefSoil	Chromosome	RLEG_RS22040	ABC_efflux	6.40E-89	306.5	NC_012850	538	1.048732943
RefSoil	Chromosome	MCHL_RS11030	ABC_efflux	6.40E-89	306.5	NC_011757	499	0.972709552
RefSoil	Chromosome	BCQ_RS11905	ABC_efflux	6.60E-89	306.5	NC_011969	513	1
RefSoil	Chromosome	PPE_RS00605	ABC_efflux	6.70E-89	306.5	NC_014483	525	1.023391813
RefSoil	Chromosome	SDEL_RS05390	ABC_efflux	7.30E-89	306.3	NC_013512	541	1.054580897
RefSoil	Chromosome	TETH39_RS01070	ABC_efflux	7.60E-89	306.3	NC_010321	513	1
RefSoil	Chromosome	I502_RS0124170	ABC_efflux	7.60E-89	306.3	NZ_CM002025	503	0.980506823
RefSoil	Chromosome	X971_RS17540	ABC_efflux	7.60E-89	306.3	NZ_CP007226	503	0.980506823
RefSoil	Chromosome	TETH514_RS03210	ABC_efflux	7.60E-89	306.3	NC_010320	513	1
RefSoil	Chromosome	THET_RS11300	ABC_efflux	7.60E-89	306.3	NC_014538	513	1
RefSoil	Chromosome	PCC7120DELTA_RS27545	ABC_efflux	7.70E-89	306.3	NC_003272	501	0.976608187
RefSoil	Chromosome	RBI_RS07450	ABC_efflux	7.80E-89	306.3	NZ_HF545616	537	1.046783626
RefSoil	Chromosome	PM3016_RS15310	ABC_efflux	7.80E-89	306.2	NC_016935	545	1.062378168
RefSoil	Chromosome	BTG_RS07720	ABC_efflux	8.40E-89	306.2	NC_018500	500	0.974658869
RefSoil	Chromosome	CA_C2392	ABC_efflux	8.40E-89	306.1	NC_003030	529	1.031189084
RefSoil	Chromosome	CEA_RS12230	ABC_efflux	8.40E-89	306.1	NC_017295	529	1.031189084
RefSoil	Chromosome	SMB_RS12235	ABC_efflux	8.40E-89	306.1	NC_015687	529	1.031189084
RefSoil	Chromosome	ERH_RS00510	ABC_efflux	9.00E-89	306.1	NC_015601	505	0.984405458
RefSoil	Chromosome	RLEG_RS17510	ABC_efflux	9.00E-89	306	NC_012850	502	0.978557505
RefSoil	Chromosome	HM1_RS12215	ABC_efflux	9.50E-89	306	NC_010337	501	0.976608187
RefSoil	Chromosome	BMB171_RS11740	ABC_efflux	1.00E-88	305.9	NC_014171	499	0.972709552
RefSoil	Chromosome	BC2372	ABC_efflux	1.00E-88	305.9	NC_004722	499	0.972709552
RefSoil	Chromosome	AAVE_RS19785	ABC_efflux	1.10E-88	305.8	NC_008752	482	0.93957115
RefSoil	Chromosome	BASU_RS04430	ABC_efflux	1.10E-88	305.8	NC_022081	505	0.984405458
RefSoil	Chromosome	MPOP_RS09760	ABC_efflux	1.10E-88	305.8	NC_010725	491	0.95711501
RefSoil	Chromosome	CLA_RS03140	ABC_efflux	1.10E-88	305.8	NC_012039	529	1.031189084
RefSoil	Chromosome	REMIM1_RS01310	ABC_efflux	1.10E-88	305.8	NC_021905	540	1.052631579
RefSoil	Chromosome	RHE_RS00870	ABC_efflux	1.10E-88	305.8	NC_007761	540	1.052631579
RefSoil	Chromosome	CTCNB1_RS03095	ABC_efflux	1.10E-88	305.7	NC_013446	486	0.947368421
RefSoil	Chromosome	BMS_RS14045	ABC_efflux	1.10E-88	305.7	NC_016620	495	0.964912281
RefSoil	Chromosome	A284_RS22420	ABC_efflux	1.20E-88	305.7	NC_020164	514	1.001949318
RefSoil	Chromosome	SINF_RS05890	ABC_efflux	1.20E-88	305.7	NC_016826	510	0.994152047
RefSoil	Chromosome	PNAP_RS05015	ABC_efflux	1.20E-88	305.6	NC_008781	488	0.951267057
RefSoil	Chromosome	CURI_RS09340	ABC_efflux	1.20E-88	305.6	NC_018664	503	0.980506823
RefSoil	Chromosome	MCHL_RS15105	ABC_efflux	1.20E-88	305.6	NC_011757	541	1.054580897
RefSoil	Chromosome	DARO_RS16680	ABC_efflux	1.30E-88	305.6	NC_007298	489	0.953216374
RefSoil	Chromosome	BSU34820	ABC_efflux	1.30E-88	305.6	NC_000964	532	1.037037037
RefSoil	Chromosome	BSU6051_RS18020	ABC_efflux	1.30E-88	305.6	NC_020507	532	1.037037037
RefSoil	Chromosome	BSUA_RS18820	ABC_efflux	1.30E-88	305.6	NZ_CP007800	532	1.037037037
RefSoil	Chromosome	BSUB_RS18840	ABC_efflux	1.30E-88	305.6	NZ_CP008698	532	1.037037037
RefSoil	Chromosome	BLI_RS08155	ABC_efflux	1.30E-88	305.5	NC_006322	498	0.970760234
RefSoil	Chromosome	CTC_RS02155	ABC_efflux	1.30E-88	305.5	NC_004557	511	0.996101365
RefSoil	Chromosome	OP10G_RS23555	ABC_efflux	1.30E-88	305.5	NZ_CP007139	501	0.976608187
RefSoil	Chromosome	U722_RS04010	ABC_efflux	1.40E-88	305.4	NC_023073	505	0.984405458
RefSoil	Chromosome	CPIN_RS01950	ABC_efflux	1.40E-88	305.4	NC_013132	507	0.988304094
RefSoil	Chromosome	MESOP_RS06395	ABC_efflux	1.40E-88	305.4	NC_015675	480	0.935672515
RefSoil	Chromosome	HBHAL_RS08845	ABC_efflux	1.50E-88	305.3	NC_017668	542	1.056530214
RefSoil	Chromosome	XAUT_RS04225	ABC_efflux	1.50E-88	305.3	NC_009720	522	1.01754386
RefSoil	Chromosome	RSAL33209_RS10085	ABC_efflux	1.50E-88	305.3	NC_010168	514	1.001949318
RefSoil	Chromosome	CLD_RS09715	ABC_efflux	1.60E-88	305.2	NC_010516	547	1.066276803
RefSoil	Chromosome	DESMER_RS03605	ABC_efflux	1.60E-88	305.2	NC_018515	541	1.054580897
RefSoil	Chromosome	THI_RS08015	ABC_efflux	1.60E-88	305.2	NC_014145	489	0.953216374
RefSoil	Chromosome	BALI_RS10900	ABC_efflux	1.60E-88	305.2	NC_021362	507	0.988304094
RefSoil	Chromosome	BATR1942_RS01630	ABC_efflux	1.70E-88	305.2	NC_014639	496	0.966861598
RefSoil	Chromosome	Atu3744	ABC_efflux	1.70E-88	305.2	NC_003063	502	0.978557505
RefSoil	Chromosome	BDT_RS00740	ABC_efflux	1.70E-88	305.1	NC_019567	531	1.035087719
RefSoil	Chromosome	BRDCF_RS02390	ABC_efflux	1.70E-88	305.1	NZ_CP006772	519	1.011695906
RefSoil	Chromosome	CLOPA_RS19390	ABC_efflux	1.70E-88	305.1	NC_021182	534	1.040935673
RefSoil	Chromosome	KNP414_RS12790	ABC_efflux	1.70E-88	305.1	NC_015690	545	1.062378168
RefSoil	Chromosome	METD_RS16420	ABC_efflux	1.70E-88	305.1	NC_012988	541	1.054580897
RefSoil	Chromosome	PLUT_RS09320	ABC_efflux	1.80E-88	305.1	NC_007512	510	0.994152047
RefSoil	Chromosome	MEXT_RS14485	ABC_efflux	1.80E-88	305.1	NC_010172	541	1.054580897
RefSoil	Chromosome	I33_RS16770	ABC_efflux	1.80E-88	305.1	NC_017195	538	1.048732943
RefSoil	Chromosome	EUBELI_RS08135	ABC_efflux	1.80E-88	305	NC_012778	552	1.076023392
RefSoil	Chromosome	RMET_RS03550	ABC_efflux	1.90E-88	305	NC_007973	487	0.949317739
RefSoil	Chromosome	IE4771_RS00925	ABC_efflux	1.90E-88	305	NZ_CP006986	538	1.048732943
RefSoil	Chromosome	RPIC12D_RS20365	ABC_efflux	2.00E-88	304.9	NC_012857	487	0.949317739
RefSoil	Chromosome	RPIC_RS19645	ABC_efflux	2.00E-88	304.9	NC_010678	487	0.949317739
RefSoil	Chromosome	MPE_RS05100	ABC_efflux	2.20E-88	304.8	NC_008825	487	0.949317739
RefSoil	Chromosome	CTHE_RS07765	ABC_efflux	2.20E-88	304.8	NC_009012	500	0.974658869
RefSoil	Chromosome	BCAH187_RS12395	ABC_efflux	2.20E-88	304.8	NC_011658	513	1
RefSoil	Chromosome	BCN_RS12070	ABC_efflux	2.20E-88	304.8	NC_016771	513	1
RefSoil	Chromosome	MRAD2831_RS58485	ABC_efflux	2.30E-88	304.7	NC_010505	481	0.937621832
RefSoil	Chromosome	AWO_RS02510	ABC_efflux	2.30E-88	304.7	NC_016894	501	0.976608187
RefSoil	Chromosome	HYPDE_RS12605	ABC_efflux	2.60E-88	304.6	NC_021172	506	0.986354776
RefSoil	Chromosome	GLO7428_RS06465	ABC_efflux	2.60E-88	304.5	NC_019745	502	0.978557505
RefSoil	Chromosome	THIT_RS03905	ABC_efflux	2.60E-88	304.5	NC_013921	512	0.998050682
RefSoil	Chromosome	CPHY_RS00145	ABC_efflux	2.70E-88	304.5	NC_010001	490	0.955165692
RefSoil	Chromosome	AFR_RS33595	ABC_efflux	2.70E-88	304.5	NC_022657	511	0.996101365
RefSoil	Chromosome	RLEG12_RS15740	ABC_efflux	2.70E-88	304.5	NZ_CP007067	502	0.978557505
RefSoil	Chromosome	FNFX1_RS03970	ABC_efflux	2.90E-88	304.4	NC_017450	512	0.998050682
RefSoil	Chromosome	FN3523_RS05180	ABC_efflux	2.90E-88	304.4	NC_017449	512	0.998050682
RefSoil	Chromosome	USDA257_RS25545	ABC_efflux	3.00E-88	304.3	NC_018000	480	0.935672515
RefSoil	Chromosome	V529_RS03945	ABC_efflux	3.10E-88	304.3	NZ_CP006890	505	0.984405458
RefSoil	Chromosome	FE46_RS07450	ABC_efflux	3.10E-88	304.3	NZ_CP007627	528	1.029239766
RefSoil	Chromosome	BANAU_RS04135	ABC_efflux	3.20E-88	304.2	NC_017061	505	0.984405458
RefSoil	Chromosome	MUS_RS04105	ABC_efflux	3.20E-88	304.2	NC_017912	505	0.984405458
RefSoil	Chromosome	MRAD2831_RS38440	ABC_efflux	3.30E-88	304.2	NC_010505	506	0.986354776
RefSoil	Chromosome	RHECIAT_RS18330	ABC_efflux	3.40E-88	304.1	NC_010994	503	0.980506823
RefSoil	Chromosome	DESACI_RS21365	ABC_efflux	3.90E-88	304	NC_018068	517	1.007797271
RefSoil	Chromosome	TINT_RS06970	ABC_efflux	3.90E-88	304	NC_014153	489	0.953216374
RefSoil	Chromosome	STH_RS03250	ABC_efflux	3.90E-88	304	NC_006177	528	1.029239766
RefSoil	Chromosome	BPRO_RS16180	ABC_efflux	3.90E-88	303.9	NC_007948	486	0.947368421
RefSoil	Chromosome	BAMF_RS24465	ABC_efflux	4.00E-88	303.9	NC_014551	505	0.984405458
RefSoil	Chromosome	BAMTA208_RS03810	ABC_efflux	4.00E-88	303.9	NC_017188	505	0.984405458
RefSoil	Chromosome	BAXH7_RS03830	ABC_efflux	4.00E-88	303.9	NC_017191	505	0.984405458
RefSoil	Chromosome	LL3_RS04115	ABC_efflux	4.00E-88	303.9	NC_017190	505	0.984405458
RefSoil	Chromosome	ARTH_RS18440	ABC_efflux	4.10E-88	303.9	NC_008541	488	0.951267057
RefSoil	Chromosome	RL_RS20735	ABC_efflux	4.10E-88	303.9	NC_008380	502	0.978557505
RefSoil	Chromosome	BCELL_RS06595	ABC_efflux	4.20E-88	303.8	NC_014829	512	0.998050682
RefSoil	Chromosome	ARTH_RS04405	ABC_efflux	4.70E-88	303.7	NC_008541	512	0.998050682
RefSoil	Chromosome	SMUL_RS07320	ABC_efflux	4.80E-88	303.6	NZ_CP007201	542	1.056530214
RefSoil	Chromosome	BRADO_RS32180	ABC_efflux	4.80E-88	303.6	NC_009445	545	1.062378168
RefSoil	Chromosome	bll6293	ABC_efflux	4.90E-88	303.6	NC_004463	502	0.978557505
RefSoil	Chromosome	PSESU_RS06765	ABC_efflux	5.20E-88	303.5	NC_014924	504	0.98245614
RefSoil	Chromosome	CBC4_RS05260	ABC_efflux	5.20E-88	303.5	NC_015425	505	0.984405458
RefSoil	Chromosome	ACHL_RS04900	ABC_efflux	5.20E-88	303.5	NC_011886	509	0.992202729
RefSoil	Chromosome	RPAL_RS04965	ABC_efflux	5.30E-88	303.5	NC_011004	500	0.974658869
RefSoil	Chromosome	TX73_RS04725	ABC_efflux	5.30E-88	303.5	NC_005296	500	0.974658869
RefSoil	Chromosome	THECO_RS08720	ABC_efflux	5.30E-88	303.5	NC_019897	545	1.062378168
RefSoil	Chromosome	FRAEUI1C_RS17035	ABC_efflux	5.40E-88	303.5	NC_014666	502	0.978557505
RefSoil	Chromosome	MCHL_RS12780	ABC_efflux	5.60E-88	303.4	NC_011757	482	0.93957115
RefSoil	Chromosome	ROP_RS20280	ABC_efflux	5.80E-88	303.4	NC_012522	490	0.955165692
RefSoil	Chromosome	LPU83_RS17275	ABC_efflux	5.80E-88	303.4	NZ_HG916852	500	0.974658869
RefSoil	Chromosome	DESMER_RS10260	ABC_efflux	6.10E-88	303.3	NC_018515	505	0.984405458
RefSoil	Chromosome	CFU_RS06830	ABC_efflux	6.40E-88	303.2	NC_015856	486	0.947368421
RefSoil	Chromosome	GALF_RS08010	ABC_efflux	6.60E-88	303.2	NC_014394	486	0.947368421
RefSoil	Chromosome	AXY_RS09970	ABC_efflux	6.60E-88	303.2	NC_018704	498	0.970760234
RefSoil	Chromosome	GYO_RS39740	ABC_efflux	7.00E-88	303.1	NC_016047	529	1.031189084
RefSoil	Chromosome	CLOCEL_RS19545	ABC_efflux	7.10E-88	303.1	NC_014393	519	1.011695906
RefSoil	Chromosome	KSO_RS15150	ABC_efflux	7.60E-88	303	NC_020272	505	0.984405458
RefSoil	Chromosome	OCA5_RS04025	ABC_efflux	7.90E-88	302.9	NC_015684	504	0.98245614
RefSoil	Chromosome	B938_RS04215	ABC_efflux	7.90E-88	302.9	NC_019842	505	0.984405458
RefSoil	Chromosome	DHAF_RS10025	ABC_efflux	8.30E-88	302.9	NC_011830	501	0.976608187
RefSoil	Chromosome	DSY_RS05015	ABC_efflux	8.30E-88	302.9	NC_007907	501	0.976608187
RefSoil	Chromosome	LEPTO7376_RS00715	ABC_efflux	8.60E-88	302.8	NC_019683	499	0.972709552
RefSoil	Chromosome	BCOA_RS33545	ABC_efflux	8.60E-88	302.8	NC_016023	500	0.974658869
RefSoil	Chromosome	BACAU_RS04475	ABC_efflux	8.90E-88	302.8	NC_016784	505	0.984405458
RefSoil	Chromosome	BN6_RS21410	ABC_efflux	9.20E-88	302.7	NC_019673	485	0.945419103
RefSoil	Chromosome	GLO7428_RS08120	ABC_efflux	9.50E-88	302.7	NC_019745	512	0.998050682
RefSoil	Chromosome	PLE7327_RS02370	ABC_efflux	9.60E-88	302.7	NC_019689	499	0.972709552
RefSoil	Chromosome	RLEG12_RS20065	ABC_efflux	1.00E-87	302.5	NZ_CP007067	541	1.054580897
RefSoil	Chromosome	BSNT_RS18500	ABC_efflux	1.10E-87	302.5	NC_017196	532	1.037037037
RefSoil	Chromosome	CPE_RS02305	ABC_efflux	1.10E-87	302.5	NC_003366	541	1.054580897
RefSoil	Chromosome	SYN6312_RS10575	ABC_efflux	1.10E-87	302.4	NC_019680	503	0.980506823
RefSoil	Chromosome	BCO26_RS06860	ABC_efflux	1.20E-87	302.4	NC_015634	500	0.974658869
RefSoil	Chromosome	V529_RS04735	ABC_efflux	1.20E-87	302.4	NZ_CP006890	490	0.955165692
RefSoil	Chromosome	IE4771_RS18355	ABC_efflux	1.20E-87	302.3	NZ_CP006986	502	0.978557505
RefSoil	Chromosome	IS_RS09140	ABC_efflux	1.20E-87	302.3	NC_007508	546	1.064327485
RefSoil	Chromosome	METD_RS13985	ABC_efflux	1.30E-87	302.2	NC_012988	482	0.93957115
RefSoil	Chromosome	SINME_RS25785	ABC_efflux	1.30E-87	302.2	NC_015596	499	0.972709552
RefSoil	Chromosome	EIO_RS14125	ABC_efflux	1.30E-87	302.2	NC_014625	521	1.015594542
RefSoil	Chromosome	KVU_2348	ABC_efflux	1.30E-87	302.2	NC_017384	521	1.015594542
RefSoil	Chromosome	M1C_RS07105	ABC_efflux	1.40E-87	302.1	NZ_CM002796	481	0.937621832
RefSoil	Chromosome	RPDX1_RS05360	ABC_efflux	1.50E-87	302	NC_014834	501	0.976608187
RefSoil	Chromosome	PPUTUW4_RS17940	ABC_efflux	1.60E-87	302	NC_019670	501	0.976608187
RefSoil	Chromosome	BANAU_RS04935	ABC_efflux	1.60E-87	301.9	NC_017061	490	0.955165692
RefSoil	Chromosome	MUS_RS04905	ABC_efflux	1.60E-87	301.9	NC_017912	490	0.955165692
RefSoil	Chromosome	MIC7113_RS00465	ABC_efflux	1.60E-87	301.9	NC_019738	515	1.003898635
RefSoil	Chromosome	BRADO_RS05180	ABC_efflux	1.60E-87	301.9	NC_009445	501	0.976608187
RefSoil	Chromosome	DESOR_RS03530	ABC_efflux	1.70E-87	301.9	NC_016584	527	1.027290448
RefSoil	Chromosome	RCAP_RS15515	ABC_efflux	1.70E-87	301.9	NC_014034	500	0.974658869
RefSoil	Chromosome	RXYL_RS00945	ABC_efflux	1.70E-87	301.9	NC_008148	524	1.021442495
RefSoil	Chromosome	SCAB_RS29870	ABC_efflux	1.70E-87	301.8	NC_013929	508	0.990253411
RefSoil	Chromosome	ARAD_RS14685	ABC_efflux	1.70E-87	301.8	NC_011985	506	0.986354776
RefSoil	Chromosome	PSED_RS01550	ABC_efflux	1.80E-87	301.8	NC_015312	507	0.988304094
RefSoil	Chromosome	B938_RS16315	ABC_efflux	1.80E-87	301.7	NC_019842	538	1.048732943
RefSoil	Chromosome	RLEG3_RS22540	ABC_efflux	1.90E-87	301.7	NZ_CP007045	538	1.048732943
RefSoil	Chromosome	L083_RS31270	ABC_efflux	2.00E-87	301.6	NC_021191	505	0.984405458
RefSoil	Chromosome	MEXT_RS11870	ABC_efflux	2.00E-87	301.6	NC_010172	482	0.93957115
RefSoil	Chromosome	ASPHE3_RS04390	ABC_efflux	2.00E-87	301.6	NC_015145	505	0.984405458
RefSoil	Chromosome	SARO_RS16165	ABC_efflux	2.00E-87	301.6	NC_007794	504	0.98245614
RefSoil	Chromosome	CHRO_RS17780	ABC_efflux	2.00E-87	301.6	NC_019695	516	1.005847953
RefSoil	Chromosome	PSE7367_RS07435	ABC_efflux	2.00E-87	301.6	NC_019701	531	1.035087719
RefSoil	Chromosome	ABAZ39_RS03730	ABC_efflux	2.10E-87	301.6	NZ_CP007793	512	0.998050682
RefSoil	Chromosome	MY9_RS17530	ABC_efflux	2.10E-87	301.5	NC_017743	529	1.031189084
RefSoil	Chromosome	RTA_RS13435	ABC_efflux	2.20E-87	301.5	NC_015677	500	0.974658869
RefSoil	Chromosome	LPU83_RS01280	ABC_efflux	2.30E-87	301.4	NZ_HG916852	510	0.994152047
RefSoil	Chromosome	CYLST_RS08090	ABC_efflux	2.30E-87	301.4	NC_019757	507	0.988304094
RefSoil	Chromosome	DESOR_RS03410	ABC_efflux	2.30E-87	301.4	NC_016584	502	0.978557505
RefSoil	Chromosome	BACAU_RS05270	ABC_efflux	2.40E-87	301.4	NC_016784	490	0.955165692
RefSoil	Chromosome	KSO_RS14360	ABC_efflux	2.40E-87	301.4	NC_020272	490	0.955165692
RefSoil	Chromosome	DA70_RS10625	ABC_efflux	2.40E-87	301.3	NZ_CP007506	488	0.951267057
RefSoil	Chromosome	U875_RS10075	ABC_efflux	2.40E-87	301.3	NC_022904	488	0.951267057
RefSoil	Chromosome	RLEG2_RS20790	ABC_efflux	2.40E-87	301.3	NC_011369	538	1.048732943
RefSoil	Chromosome	H16_RS03845	ABC_efflux	2.50E-87	301.3	NC_008313	485	0.945419103
RefSoil	Chromosome	CCV52592_RS04565	ABC_efflux	2.60E-87	301.2	NC_009715	503	0.980506823
RefSoil	Chromosome	BSUW23_RS17365	ABC_efflux	2.70E-87	301.2	NC_014479	529	1.031189084
RefSoil	Chromosome	B938_RS05030	ABC_efflux	2.70E-87	301.2	NC_019842	490	0.955165692
RefSoil	Chromosome	U722_RS04805	ABC_efflux	2.90E-87	301.1	NC_023073	490	0.955165692
RefSoil	Chromosome	CNE_RS03835	ABC_efflux	2.90E-87	301	NC_015726	485	0.945419103
RefSoil	Chromosome	PSPPH_RS04165	ABC_efflux	3.00E-87	301	NC_005773	509	0.992202729
RefSoil	Chromosome	XCSCFBP4642_RS0117885	ABC_efflux	3.20E-87	301	NZ_CM002139	542	1.056530214
RefSoil	Chromosome	SINME_RS14075	ABC_efflux	3.30E-87	300.9	NC_015590	480	0.935672515
RefSoil	Chromosome	SM11_RS14520	ABC_efflux	3.30E-87	300.9	NC_017325	480	0.935672515
RefSoil	Chromosome	BPET_RS09465	ABC_efflux	3.40E-87	300.8	NC_010170	486	0.947368421
RefSoil	Chromosome	SINF_RS05945	ABC_efflux	3.60E-87	300.8	NC_016826	505	0.984405458
RefSoil	Chromosome	B1NLA3E_RS19820	ABC_efflux	3.80E-87	300.7	NC_021171	494	0.962962963
RefSoil	Chromosome	RPE_RS05485	ABC_efflux	3.90E-87	300.7	NC_008435	514	1.001949318
RefSoil	Chromosome	MRAD2831_RS59595	ABC_efflux	4.00E-87	300.6	NC_010505	543	1.058479532
RefSoil	Chromosome	HPL003_RS22135	ABC_efflux	4.00E-87	300.6	NC_016641	485	0.945419103
RefSoil	Chromosome	PSEEN_RS17280	ABC_efflux	4.00E-87	300.6	NC_008027	505	0.984405458
RefSoil	Chromosome	CPF_RS01850	ABC_efflux	4.10E-87	300.6	NC_008261	541	1.054580897
RefSoil	Chromosome	CLST_RS01430	ABC_efflux	4.30E-87	300.5	NC_020887	517	1.007797271
RefSoil	Chromosome	CACI_RS29410	ABC_efflux	4.30E-87	300.5	NC_013131	484	0.943469786
RefSoil	Chromosome	PCC7120DELTA_RS15160	ABC_efflux	4.40E-87	300.5	NC_003272	504	0.98245614
RefSoil	Chromosome	AAUR_RS17260	ABC_efflux	4.50E-87	300.5	NC_008711	487	0.949317739
RefSoil	Chromosome	JCM7686_RS02465	ABC_efflux	4.60E-87	300.4	NC_022041	502	0.978557505
RefSoil	Chromosome	BH81_RS21525	ABC_efflux	4.70E-87	300.4	NZ_CP007039	510	0.994152047
RefSoil	Chromosome	CAUL_RS22735	ABC_efflux	4.70E-87	300.4	NC_010338	537	1.046783626
RefSoil	Chromosome	NONO_RS01090	ABC_efflux	4.70E-87	300.4	NZ_CP006850	512	0.998050682
RefSoil	Chromosome	RG540_RS14985	ABC_efflux	4.80E-87	300.4	NZ_HG938353	496	0.966861598
RefSoil	Chromosome	EY04_RS19810	ABC_efflux	4.80E-87	300.3	NZ_CP008696	516	1.005847953
RefSoil	Chromosome	gll4135	ABC_efflux	5.50E-87	300.2	NC_005125	514	1.001949318
RefSoil	Chromosome	HBHAL_RS04925	ABC_efflux	5.60E-87	300.1	NC_017668	517	1.007797271
RefSoil	Chromosome	OTER_RS12255	ABC_efflux	5.70E-87	300.1	NC_010571	500	0.974658869
RefSoil	Chromosome	BSUW23_RS07620	ABC_efflux	6.20E-87	300	NC_014479	547	1.066276803
RefSoil	Chromosome	BASU_RS05220	ABC_efflux	6.20E-87	300	NC_022081	490	0.955165692
RefSoil	Chromosome	RBAM_RS04965	ABC_efflux	6.20E-87	300	NC_009725	490	0.955165692
RefSoil	Chromosome	U471_RS04935	ABC_efflux	6.20E-87	300	NC_022653	490	0.955165692
RefSoil	Chromosome	HELO_RS12535	ABC_efflux	6.30E-87	300	NC_014532	521	1.015594542
RefSoil	Chromosome	DCF50_RS13715	ABC_efflux	6.50E-87	299.9	NC_018867	504	0.98245614
RefSoil	Chromosome	DHBDCA_RS13635	ABC_efflux	6.50E-87	299.9	NC_018866	504	0.98245614
RefSoil	Chromosome	H681_RS09325	ABC_efflux	6.50E-87	299.9	NC_020829	503	0.980506823
RefSoil	Chromosome	BALI_RS08215	ABC_efflux	6.60E-87	299.9	NC_021362	499	0.972709552
RefSoil	Chromosome	CAP2UW1_RS19300	ABC_efflux	7.00E-87	299.8	NC_013194	486	0.947368421
RefSoil	Chromosome	DEHRE_RS13015	ABC_efflux	7.00E-87	299.8	NZ_CP007033	504	0.98245614
RefSoil	Chromosome	PLE7327_RS09205	ABC_efflux	7.00E-87	299.8	NC_019689	473	0.92202729
RefSoil	Chromosome	RG1141_RS14655	ABC_efflux	7.30E-87	299.7	NZ_HG938355	496	0.966861598
RefSoil	Chromosome	DESGI_RS16175	ABC_efflux	7.50E-87	299.7	NC_021184	504	0.98245614
RefSoil	Chromosome	OSCIL6304_RS20140	ABC_efflux	7.80E-87	299.7	NC_019693	499	0.972709552
RefSoil	Chromosome	SBI_RS24765	ABC_efflux	7.90E-87	299.6	NC_016582	504	0.98245614
RefSoil	Chromosome	SFHH103_RS14460	ABC_efflux	8.10E-87	299.6	NC_016812	480	0.935672515
RefSoil	Chromosome	MINF_RS06515	ABC_efflux	8.80E-87	299.5	NC_010794	496	0.966861598
RefSoil	Chromosome	USDA257_RS06435	ABC_efflux	8.80E-87	299.5	NC_018000	494	0.962962963
RefSoil	Chromosome	U722_RS16180	ABC_efflux	1.00E-86	299.3	NC_023073	538	1.048732943
RefSoil	Chromosome	BACAU_RS16770	ABC_efflux	1.00E-86	299.3	NC_016784	538	1.048732943
RefSoil	Chromosome	KSO_RS02945	ABC_efflux	1.00E-86	299.3	NC_020272	538	1.048732943
RefSoil	Chromosome	LEGAS_RS06210	ABC_efflux	1.10E-86	299.2	NC_014319	537	1.046783626
RefSoil	Chromosome	AXY_RS08300	ABC_efflux	1.10E-86	299.2	NC_018704	521	1.015594542
RefSoil	Chromosome	CLOPA_RS21705	ABC_efflux	1.10E-86	299.2	NC_021182	519	1.011695906
RefSoil	Chromosome	SH_RS10695	ABC_efflux	1.10E-86	299.1	NC_007168	528	1.029239766
RefSoil	Chromosome	BH_RS05940	ABC_efflux	1.10E-86	299.1	NC_002570	523	1.019493177
RefSoil	Chromosome	SARE_RS03890	ABC_efflux	1.10E-86	299.1	NC_009953	504	0.98245614
RefSoil	Chromosome	BLI_RS08160	ABC_efflux	1.20E-86	299.1	NC_006322	535	1.04288499
RefSoil	Chromosome	MPOP_RS11550	ABC_efflux	1.20E-86	299	NC_010725	478	0.931773879
RefSoil	Chromosome	NOCA_RS05145	ABC_efflux	1.30E-86	299	NC_008699	514	1.001949318
RefSoil	Chromosome	RPC_RS04020	ABC_efflux	1.30E-86	298.9	NC_007925	502	0.978557505
RefSoil	Chromosome	SHJGH_RS22645	ABC_efflux	1.30E-86	298.9	NC_020895	507	0.988304094
RefSoil	Chromosome	SHJG_RS24020	ABC_efflux	1.30E-86	298.9	NC_017765	507	0.988304094
RefSoil	Chromosome	CYLST_RS22810	ABC_efflux	1.40E-86	298.8	NC_019757	537	1.046783626
RefSoil	Chromosome	GAU_RS19110	ABC_efflux	1.40E-86	298.8	NC_012489	524	1.021442495
RefSoil	Chromosome	PPE_RS12865	ABC_efflux	1.50E-86	298.7	NC_014483	533	1.038986355
RefSoil	Chromosome	BALI_RS05710	ABC_efflux	1.50E-86	298.7	NC_021362	487	0.949317739
RefSoil	Chromosome	FERPE_RS01920	ABC_efflux	1.50E-86	298.7	NC_017095	508	0.990253411
RefSoil	Chromosome	RBAM_RS16005	ABC_efflux	1.50E-86	298.7	NC_009725	538	1.048732943
RefSoil	Chromosome	U471_RS15985	ABC_efflux	1.50E-86	298.7	NC_022653	538	1.048732943
RefSoil	Chromosome	BASU_RS16235	ABC_efflux	1.60E-86	298.7	NC_022081	538	1.048732943
RefSoil	Chromosome	CELLY_RS11645	ABC_efflux	1.60E-86	298.7	NC_015167	519	1.011695906
RefSoil	Chromosome	BCER98_RS09220	ABC_efflux	1.60E-86	298.6	NC_009674	487	0.949317739
RefSoil	Chromosome	PFREUD_RS01035	ABC_efflux	1.60E-86	298.6	NC_014215	522	1.01754386
RefSoil	Chromosome	SWIT_RS03290	ABC_efflux	1.60E-86	298.6	NC_009511	504	0.98245614
RefSoil	Chromosome	DSY_RS20255	ABC_efflux	1.70E-86	298.6	NC_007907	504	0.98245614
RefSoil	Chromosome	N234_RS03885	ABC_efflux	1.70E-86	298.6	NC_022513	485	0.945419103
RefSoil	Chromosome	blr1508	ABC_efflux	1.70E-86	298.5	NC_004463	499	0.972709552
RefSoil	Chromosome	PCC7120DELTA_RS15930	ABC_efflux	1.80E-86	298.5	NC_003272	501	0.976608187
RefSoil	Chromosome	A11Q_RS07930	ABC_efflux	1.80E-86	298.5	NC_020813	496	0.966861598
RefSoil	Chromosome	DHCVS_RS04690	ABC_efflux	1.80E-86	298.4	NC_013552	516	1.005847953
RefSoil	Chromosome	LBYS_RS03055	ABC_efflux	1.90E-86	298.4	NC_014655	498	0.970760234
RefSoil	Chromosome	BMQ_RS04495	ABC_efflux	2.10E-86	298.3	NC_014019	540	1.052631579
RefSoil	Chromosome	RALTA_RS03680	ABC_efflux	2.10E-86	298.3	NC_010528	485	0.945419103
RefSoil	Chromosome	BRADO_RS12955	ABC_efflux	2.10E-86	298.2	NC_009445	512	0.998050682
RefSoil	Chromosome	EAL2_RS10590	ABC_efflux	2.20E-86	298.1	NZ_CP007452	522	1.01754386
RefSoil	Chromosome	CCALI_RS05230	ABC_efflux	2.20E-86	298.1	NC_021487	494	0.962962963
RefSoil	Chromosome	A911_RS03955	ABC_efflux	2.30E-86	298.1	NC_018709	506	0.986354776
RefSoil	Chromosome	DESOR_RS09205	ABC_efflux	2.40E-86	298.1	NC_016584	504	0.98245614
RefSoil	Chromosome	CAG_RS07770	ABC_efflux	3.00E-86	297.7	NC_007514	488	0.951267057
RefSoil	Chromosome	BLI_RS05190	ABC_efflux	3.10E-86	297.7	NC_006322	486	0.947368421
RefSoil	Chromosome	RPE_RS03320	ABC_efflux	3.10E-86	297.7	NC_008435	501	0.976608187
RefSoil	Chromosome	CSPA_RS08720	ABC_efflux	3.20E-86	297.6	NC_020291	504	0.98245614
RefSoil	Chromosome	PPM_RS14885	ABC_efflux	3.40E-86	297.5	NC_017542	533	1.038986355
RefSoil	Chromosome	PPSC2_RS42890	ABC_efflux	3.40E-86	297.5	NC_014622	533	1.038986355
RefSoil	Chromosome	BANAU_RS17755	ABC_efflux	3.60E-86	297.4	NC_017061	538	1.048732943
RefSoil	Chromosome	MUS_RS17730	ABC_efflux	3.60E-86	297.4	NC_017912	538	1.048732943
RefSoil	Chromosome	OP10G_RS14680	ABC_efflux	3.80E-86	297.4	NZ_CP007139	508	0.990253411
RefSoil	Chromosome	ACIPR4_RS12855	ABC_efflux	3.90E-86	297.3	NC_014963	538	1.048732943
RefSoil	Chromosome	ERH_RS02340	ABC_efflux	4.10E-86	297.3	NC_015601	502	0.978557505
RefSoil	Chromosome	DMR_RS06005	ABC_efflux	4.20E-86	297.2	NC_012796	503	0.980506823
RefSoil	Chromosome	M446_RS20710	ABC_efflux	4.20E-86	297.2	NC_010511	488	0.951267057
RefSoil	Chromosome	OV14_RS04600	ABC_efflux	4.30E-86	297.2	NZ_CP007236	501	0.976608187
RefSoil	Chromosome	NHAM_RS18185	ABC_efflux	4.30E-86	297.2	NC_007964	489	0.953216374
RefSoil	Chromosome	BN406_RS13295	ABC_efflux	4.50E-86	297.1	NC_018700	480	0.935672515
RefSoil	Chromosome	HHAL_RS06895	ABC_efflux	4.50E-86	297.1	NC_008789	493	0.961013645
RefSoil	Chromosome	BALI_RS08220	ABC_efflux	4.60E-86	297.1	NC_021362	538	1.048732943
RefSoil	Chromosome	RL_RS00955	ABC_efflux	4.70E-86	297.1	NC_008380	538	1.048732943
RefSoil	Chromosome	NT01CX_RS04710	ABC_efflux	4.80E-86	297	NC_008593	503	0.980506823
RefSoil	Chromosome	GY50_RS04780	ABC_efflux	4.80E-86	297	NC_022964	516	1.005847953
RefSoil	Chromosome	PPSQR21_RS13685	ABC_efflux	4.90E-86	297	NZ_CP006872	509	0.992202729
RefSoil	Chromosome	CYAN10605_RS11220	ABC_efflux	5.00E-86	297	NC_019776	488	0.951267057
RefSoil	Chromosome	SINMEB_RS12970	ABC_efflux	5.00E-86	297	NC_017322	480	0.935672515
RefSoil	Chromosome	C770_RS14340	ABC_efflux	5.00E-86	297	NC_019845	480	0.935672515
RefSoil	Chromosome	SM2011_RS28510	ABC_efflux	5.00E-86	297	NC_020528	480	0.935672515
RefSoil	Chromosome	OV14_RS01250	ABC_efflux	5.10E-86	297	NZ_CP007236	481	0.937621832
RefSoil	Chromosome	PPE_RS20280	ABC_efflux	5.50E-86	296.9	NC_014483	519	1.011695906
RefSoil	Chromosome	C663_RS07685	ABC_efflux	5.60E-86	296.8	NC_020244	534	1.040935673
RefSoil	Chromosome	I653_RS07445	ABC_efflux	5.60E-86	296.8	NC_020832	534	1.040935673
RefSoil	Chromosome	BBR47_RS04560	ABC_efflux	5.60E-86	296.8	NC_012491	498	0.970760234
RefSoil	Chromosome	PSAB_RS22925	ABC_efflux	5.80E-86	296.8	NZ_CP004078	508	0.990253411
RefSoil	Chromosome	X809_RS04855	ABC_efflux	5.90E-86	296.8	NC_023037	498	0.970760234
RefSoil	Chromosome	FE46_RS09175	ABC_efflux	6.10E-86	296.7	NZ_CP007627	503	0.980506823
RefSoil	Chromosome	M7W_RS10690	ABC_efflux	6.20E-86	296.7	NC_020207	516	1.005847953
RefSoil	Chromosome	THETH_RS00090	ABC_efflux	6.20E-86	296.7	NC_015707	514	1.001949318
RefSoil	Chromosome	CYAN7425_RS20750	ABC_efflux	6.50E-86	296.6	NC_011884	519	1.011695906
RefSoil	Chromosome	NPUN_RS27185	ABC_efflux	6.70E-86	296.6	NC_010628	482	0.93957115
RefSoil	Chromosome	CLOCL_RS01750	ABC_efflux	6.70E-86	296.6	NC_016627	545	1.062378168
RefSoil	Chromosome	STA7437_RS04320	ABC_efflux	6.80E-86	296.6	NC_019748	498	0.970760234
RefSoil	Chromosome	USDA257_RS29220	ABC_efflux	6.80E-86	296.6	NC_018000	494	0.962962963
RefSoil	Chromosome	DESDI_RS07560	ABC_efflux	6.80E-86	296.5	NC_019903	522	1.01754386
RefSoil	Chromosome	OB_RS06460	ABC_efflux	7.20E-86	296.5	NC_004193	545	1.062378168
RefSoil	Chromosome	NWI_RS14265	ABC_efflux	8.30E-86	296.3	NC_007406	489	0.953216374
RefSoil	Chromosome	DHAF_RS09035	ABC_efflux	8.40E-86	296.2	NC_011830	505	0.984405458
RefSoil	Chromosome	BMD_RS04490	ABC_efflux	8.70E-86	296.2	NC_014103	541	1.054580897
RefSoil	Chromosome	PPM_RS22920	ABC_efflux	8.70E-86	296.2	NC_017542	519	1.011695906
RefSoil	Chromosome	PPSC2_RS50780	ABC_efflux	8.70E-86	296.2	NC_014622	519	1.011695906
RefSoil	Chromosome	BLEG1_RS05490	ABC_efflux	8.70E-86	296.2	NZ_CP003923	532	1.037037037
RefSoil	Chromosome	BSNT_RS08045	ABC_efflux	8.80E-86	296.2	NC_017196	534	1.040935673
RefSoil	Chromosome	UFO1_RS13275	ABC_efflux	8.90E-86	296.2	NZ_CP008852	545	1.062378168
RefSoil	Chromosome	PM3016_RS32960	ABC_efflux	8.90E-86	296.2	NC_016935	496	0.966861598
RefSoil	Chromosome	DET_RS06095	ABC_efflux	8.90E-86	296.2	NC_002936	531	1.035087719
RefSoil	Chromosome	PMEN_RS12690	ABC_efflux	9.20E-86	296.1	NC_009439	502	0.978557505
RefSoil	Chromosome	PPSQR21_RS05095	ABC_efflux	9.30E-86	296.1	NZ_CP006872	542	1.056530214
RefSoil	Chromosome	DESACI_RS03550	ABC_efflux	9.30E-86	296.1	NC_018068	508	0.990253411
RefSoil	Chromosome	V529_RS16940	ABC_efflux	9.50E-86	296.1	NZ_CP006890	538	1.048732943
RefSoil	Chromosome	KFLA_RS16390	ABC_efflux	9.50E-86	296.1	NC_013729	547	1.066276803
RefSoil	Chromosome	CHRO_RS12115	ABC_efflux	9.80E-86	296	NC_019695	504	0.98245614
RefSoil	Chromosome	MIC7113_RS19935	ABC_efflux	9.90E-86	296	NC_019738	532	1.037037037
RefSoil	Chromosome	NOS7107_RS18835	ABC_efflux	9.90E-86	296	NC_019676	532	1.037037037
RefSoil	Chromosome	MNOD_RS15715	ABC_efflux	1.00E-85	296	NC_011894	484	0.943469786
RefSoil	Chromosome	I33_RS07510	ABC_efflux	1.10E-85	295.9	NC_017195	533	1.038986355
RefSoil	Chromosome	MAQU_RS00040	ABC_efflux	1.10E-85	295.9	NC_008740	498	0.970760234
RefSoil	Chromosome	Q433_RS07625	ABC_efflux	1.10E-85	295.8	NZ_CP007409	534	1.040935673
RefSoil	Chromosome	HPL003_RS12910	ABC_efflux	1.20E-85	295.8	NC_016641	498	0.970760234
RefSoil	Chromosome	OSCIL6304_RS09645	ABC_efflux	1.20E-85	295.8	NC_019693	507	0.988304094
RefSoil	Chromosome	PPM_RS05155	ABC_efflux	1.20E-85	295.7	NC_017542	500	0.974658869
RefSoil	Chromosome	PPSC2_RS33890	ABC_efflux	1.20E-85	295.7	NC_014622	500	0.974658869
RefSoil	Chromosome	BCELL_RS12690	ABC_efflux	1.20E-85	295.7	NC_014829	544	1.06042885
RefSoil	Chromosome	CHU_RS17150	ABC_efflux	1.20E-85	295.7	NC_008255	541	1.054580897
RefSoil	Chromosome	PNAP_RS07200	ABC_efflux	1.20E-85	295.7	NC_008781	506	0.986354776
RefSoil	Chromosome	THI_RS13060	ABC_efflux	1.30E-85	295.6	NC_014145	536	1.044834308
RefSoil	Chromosome	LBYS_RS14665	ABC_efflux	1.30E-85	295.6	NC_014655	500	0.974658869
RefSoil	Chromosome	RTCIAT899_RS14720	ABC_efflux	1.30E-85	295.6	NC_020059	483	0.941520468
RefSoil	Chromosome	PHEP_RS00765	ABC_efflux	1.40E-85	295.5	NC_013061	506	0.986354776
RefSoil	Chromosome	AXY_RS11720	ABC_efflux	1.40E-85	295.5	NC_018704	503	0.980506823
RefSoil	Chromosome	BSN5_RS19580	ABC_efflux	1.40E-85	295.5	NC_014976	535	1.04288499
RefSoil	Chromosome	DC74_RS37140	ABC_efflux	1.40E-85	295.5	NZ_CP007574	505	0.984405458
RefSoil	Chromosome	CPIN_RS06080	ABC_efflux	1.50E-85	295.4	NC_013132	500	0.974658869
RefSoil	Chromosome	UFO1_RS17105	ABC_efflux	1.50E-85	295.4	NZ_CP008852	502	0.978557505
RefSoil	Chromosome	AFE_RS02900	ABC_efflux	1.60E-85	295.3	NC_011761	505	0.984405458
RefSoil	Chromosome	CQ02_RS03180	ABC_efflux	1.60E-85	295.3	NZ_CP007492	526	1.025341131
RefSoil	Chromosome	LM4B_RS03140	ABC_efflux	1.60E-85	295.3	NC_012488	526	1.025341131
RefSoil	Chromosome	LMOF2365_RS03175	ABC_efflux	1.60E-85	295.3	NC_002973	526	1.025341131
RefSoil	Chromosome	LMOL312_RS03140	ABC_efflux	1.60E-85	295.3	NC_018642	526	1.025341131
RefSoil	Chromosome	LMOSLCC2378_RS03185	ABC_efflux	1.60E-85	295.3	NC_018585	526	1.025341131
RefSoil	Chromosome	Y193_RS12550	ABC_efflux	1.60E-85	295.3	NZ_CP007600	526	1.025341131
RefSoil	Chromosome	S23_RS05225	ABC_efflux	1.70E-85	295.3	NC_017082	499	0.972709552
RefSoil	Chromosome	MY9_RS07925	ABC_efflux	1.70E-85	295.3	NC_017743	536	1.044834308
RefSoil	Chromosome	RRADSPS_RS11020	ABC_efflux	1.80E-85	295.2	NZ_CP007514	487	0.949317739
RefSoil	Chromosome	BMD_RS19695	ABC_efflux	1.90E-85	295.1	NC_014103	541	1.054580897
RefSoil	Chromosome	ANAE109_RS22740	ABC_efflux	1.90E-85	295.1	NC_009675	503	0.980506823
RefSoil	Chromosome	BBR47_RS21060	ABC_efflux	1.90E-85	295.1	NC_012491	521	1.015594542
RefSoil	Chromosome	A284_RS22640	ABC_efflux	1.90E-85	295.1	NC_020164	508	0.990253411
RefSoil	Chromosome	CBEI_RS16980	ABC_efflux	2.00E-85	295	NC_009617	515	1.003898635
RefSoil	Chromosome	GEI7407_RS03330	ABC_efflux	2.00E-85	295	NC_019703	503	0.980506823
RefSoil	Chromosome	SPUTCN32_RS04930	ABC_efflux	2.20E-85	294.9	NC_009438	510	0.994152047
RefSoil	Chromosome	LMOATCC19117_RS03250	ABC_efflux	2.20E-85	294.9	NC_018584	533	1.038986355
RefSoil	Chromosome	TREAZ_RS14180	ABC_efflux	2.30E-85	294.8	NC_015577	496	0.966861598
RefSoil	Chromosome	BCELL_RS03795	ABC_efflux	2.30E-85	294.8	NC_014829	522	1.01754386
RefSoil	Chromosome	DSY_RS19020	ABC_efflux	2.30E-85	294.8	NC_007907	505	0.984405458
RefSoil	Chromosome	BSU14330	ABC_efflux	2.40E-85	294.7	NC_000964	534	1.040935673
RefSoil	Chromosome	BSU6051_RS07640	ABC_efflux	2.40E-85	294.7	NC_020507	534	1.040935673
RefSoil	Chromosome	BSUA_RS07925	ABC_efflux	2.40E-85	294.7	NZ_CP007800	534	1.040935673
RefSoil	Chromosome	BSUB_RS07925	ABC_efflux	2.40E-85	294.7	NZ_CP008698	534	1.040935673
RefSoil	Chromosome	B2K_RS32765	ABC_efflux	2.50E-85	294.7	NC_017672	495	0.964912281
RefSoil	Chromosome	CPHA266_RS01815	ABC_efflux	2.50E-85	294.7	NC_008639	505	0.984405458
RefSoil	Chromosome	SAMA_RS15190	ABC_efflux	2.60E-85	294.7	NC_008700	515	1.003898635
RefSoil	Chromosome	B2K_RS22730	ABC_efflux	2.60E-85	294.6	NC_017672	520	1.013645224
RefSoil	Chromosome	STROP_RS04265	ABC_efflux	2.60E-85	294.6	NC_009380	505	0.984405458
RefSoil	Chromosome	LIN_RS14960	ABC_efflux	2.70E-85	294.6	NC_003212	528	1.029239766
RefSoil	Chromosome	KTR9_RS24000	ABC_efflux	2.80E-85	294.5	NC_018581	505	0.984405458
RefSoil	Chromosome	CLOCEL_RS16680	ABC_efflux	2.80E-85	294.5	NC_014393	510	0.994152047
RefSoil	Chromosome	S58_RS23785	ABC_efflux	2.80E-85	294.5	NC_020453	513	1
RefSoil	Chromosome	KNP414_RS23210	ABC_efflux	2.80E-85	294.5	NC_015690	520	1.013645224
RefSoil	Chromosome	BMQ_RS19660	ABC_efflux	2.90E-85	294.5	NC_014019	539	1.050682261
RefSoil	Chromosome	BSUW23_RS07625	ABC_efflux	2.90E-85	294.5	NC_014479	537	1.046783626
RefSoil	Chromosome	DSY_RS05835	ABC_efflux	3.10E-85	294.4	NC_007907	509	0.992202729
RefSoil	Chromosome	B2K_RS35725	ABC_efflux	3.20E-85	294.3	NC_017672	500	0.974658869
RefSoil	Chromosome	PM3016_RS35890	ABC_efflux	3.20E-85	294.3	NC_016935	500	0.974658869
RefSoil	Chromosome	DHAF_RS11695	ABC_efflux	3.20E-85	294.3	NC_011830	531	1.035087719
RefSoil	Chromosome	DSY_RS06715	ABC_efflux	3.20E-85	294.3	NC_007907	531	1.035087719
RefSoil	Chromosome	XCEL_RS07185	ABC_efflux	3.20E-85	294.3	NC_013530	480	0.935672515
RefSoil	Chromosome	VEIS_RS12560	ABC_efflux	3.30E-85	294.3	NC_008786	512	0.998050682
RefSoil	Chromosome	DACSA_RS05790	ABC_efflux	3.50E-85	294.2	NC_019780	527	1.027290448
RefSoil	Chromosome	DESMER_RS08555	ABC_efflux	3.60E-85	294.2	NC_018515	516	1.005847953
RefSoil	Chromosome	DCMB_RS05140	ABC_efflux	3.60E-85	294.2	NC_020386	531	1.035087719
RefSoil	Chromosome	HY57_RS14020	ABC_efflux	3.60E-85	294.2	NZ_CP008884	494	0.962962963
RefSoil	Chromosome	OV14_RS27945	ABC_efflux	3.70E-85	294.1	NZ_CP007237	523	1.019493177
RefSoil	Chromosome	BAMF_RS25960	ABC_efflux	3.80E-85	294.1	NC_014551	490	0.955165692
RefSoil	Chromosome	BAMTA208_RS04610	ABC_efflux	3.80E-85	294.1	NC_017188	490	0.955165692
RefSoil	Chromosome	BAXH7_RS04625	ABC_efflux	3.80E-85	294.1	NC_017191	490	0.955165692
RefSoil	Chromosome	LL3_RS05135	ABC_efflux	3.80E-85	294.1	NC_017190	490	0.955165692
RefSoil	Chromosome	ACIFE_RS04740	ABC_efflux	3.80E-85	294.1	NC_015942	504	0.98245614
RefSoil	Chromosome	MAHAU_RS01530	ABC_efflux	3.90E-85	294	NC_015520	514	1.001949318
RefSoil	Chromosome	LMOSLCC2482_RS03370	ABC_efflux	3.90E-85	294	NC_018591	526	1.025341131
RefSoil	Chromosome	LMOSLCC2755_RS03405	ABC_efflux	3.90E-85	294	NC_018587	526	1.025341131
RefSoil	Chromosome	R2APBS1_RS10760	ABC_efflux	4.00E-85	294	NC_020541	505	0.984405458
RefSoil	Chromosome	KNP414_RS35105	ABC_efflux	4.10E-85	294	NC_015690	500	0.974658869
RefSoil	Chromosome	HBHAL_RS18870	ABC_efflux	4.20E-85	294	NC_017668	487	0.949317739
RefSoil	Chromosome	gll2868	ABC_efflux	4.20E-85	293.9	NC_005125	520	1.013645224
RefSoil	Chromosome	ALW85_RS03760	ABC_efflux	4.20E-85	293.9	NC_004757	510	0.994152047
RefSoil	Chromosome	CBDB_RS04565	ABC_efflux	4.30E-85	293.9	NC_007356	531	1.035087719
RefSoil	Chromosome	PPS_RS24630	ABC_efflux	4.50E-85	293.9	NC_015733	508	0.990253411
RefSoil	Chromosome	DEHABAV1_RS05170	ABC_efflux	4.50E-85	293.8	NC_009455	531	1.035087719
RefSoil	Chromosome	ASPHE3_RS17145	ABC_efflux	4.70E-85	293.8	NC_015145	481	0.937621832
RefSoil	Chromosome	MFLA_RS01710	ABC_efflux	4.70E-85	293.8	NC_007947	504	0.98245614
RefSoil	Chromosome	X809_RS22515	ABC_efflux	4.90E-85	293.7	NC_023037	519	1.011695906
RefSoil	Chromosome	PCC7120DELTA_RS22910	ABC_efflux	5.10E-85	293.7	NC_003272	536	1.044834308
RefSoil	Chromosome	DESDE_RS07880	ABC_efflux	5.10E-85	293.7	NC_018017	501	0.976608187
RefSoil	Chromosome	RSPH17029_RS04725	ABC_efflux	5.10E-85	293.7	NC_009049	530	1.033138402
RefSoil	Chromosome	U719_RS03305	ABC_efflux	5.20E-85	293.6	NC_022794	501	0.976608187
RefSoil	Chromosome	GYO_RS30090	ABC_efflux	5.30E-85	293.6	NC_016047	547	1.066276803
RefSoil	Chromosome	BSUIS_RS14100	ABC_efflux	5.40E-85	293.6	NC_010167	534	1.040935673
RefSoil	Chromosome	GAU_RS02170	ABC_efflux	5.60E-85	293.5	NC_012489	501	0.976608187
RefSoil	Chromosome	AAVE_RS06310	ABC_efflux	5.70E-85	293.5	NC_008752	511	0.996101365
RefSoil	Chromosome	RSKD131_RS02745	ABC_efflux	5.70E-85	293.5	NC_011963	530	1.033138402
RefSoil	Chromosome	COCOR_RS08405	ABC_efflux	6.50E-85	293.3	NC_017030	540	1.052631579
RefSoil	Chromosome	BTF_RS05175	ABC_efflux	6.60E-85	293.3	NC_020387	531	1.035087719
RefSoil	Chromosome	DESMER_RS08365	ABC_efflux	6.60E-85	293.3	NC_018515	512	0.998050682
RefSoil	Chromosome	DEIPE_RS04755	ABC_efflux	6.70E-85	293.3	NC_019793	517	1.007797271
RefSoil	Chromosome	LMLG_RS03100	ABC_efflux	6.80E-85	293.2	NC_017547	523	1.019493177
RefSoil	Chromosome	SVEN_RS11140	ABC_efflux	7.20E-85	293.2	NC_018750	522	1.01754386
RefSoil	Chromosome	XOO_RS09940	ABC_efflux	7.20E-85	293.2	NC_006834	542	1.056530214
RefSoil	Chromosome	KNP414_RS32200	ABC_efflux	7.30E-85	293.2	NC_015690	496	0.966861598
RefSoil	Chromosome	B739_RS01085	ABC_efflux	7.30E-85	293.1	NC_018609	504	0.98245614
RefSoil	Chromosome	HBHAL_RS17290	ABC_efflux	7.50E-85	293.1	NC_017668	498	0.970760234
RefSoil	Chromosome	LMOSLCC2372_RS03385	ABC_efflux	7.90E-85	293	NC_018588	523	1.019493177
RefSoil	Chromosome	XCC1482	ABC_efflux	8.00E-85	293	NC_003902	542	1.056530214
RefSoil	Chromosome	XCCB100_RS13460	ABC_efflux	8.00E-85	293	NC_010688	542	1.056530214
RefSoil	Chromosome	XC_RS13865	ABC_efflux	8.00E-85	293	NC_007086	542	1.056530214
RefSoil	Chromosome	LMOSLCC2540_RS03075	ABC_efflux	8.10E-85	293	NC_018586	526	1.025341131
RefSoil	Chromosome	LMKG_RS03120	ABC_efflux	8.10E-85	293	NC_017546	523	1.019493177
RefSoil	Chromosome	LMOSLCC2479_RS03120	ABC_efflux	8.10E-85	293	NC_018589	523	1.019493177
RefSoil	Chromosome	MAFF_RS21950	ABC_efflux	8.10E-85	293	NC_002678	514	1.001949318
RefSoil	Chromosome	LM5578_RS03190	ABC_efflux	8.30E-85	293	NC_013766	523	1.019493177
RefSoil	Chromosome	LM5923_RS03190	ABC_efflux	8.30E-85	293	NC_013768	523	1.019493177
RefSoil	Chromosome	LMOSLCC7179_RS02985	ABC_efflux	8.30E-85	293	NC_018593	523	1.019493177
RefSoil	Chromosome	LMRG_RS03045	ABC_efflux	8.30E-85	293	NC_017544	523	1.019493177
RefSoil	Chromosome	BAMTA208_RS17055	ABC_efflux	8.40E-85	292.9	NC_017188	538	1.048732943
RefSoil	Chromosome	BAXH7_RS17085	ABC_efflux	8.40E-85	292.9	NC_017191	538	1.048732943
RefSoil	Chromosome	LL3_RS17305	ABC_efflux	8.40E-85	292.9	NC_017190	538	1.048732943
RefSoil	Chromosome	MSIL_RS16480	ABC_efflux	8.60E-85	292.9	NC_011666	484	0.943469786
RefSoil	Chromosome	DGO_RS05840	ABC_efflux	8.60E-85	292.9	NC_017790	532	1.037037037
RefSoil	Chromosome	OP10G_RS12950	ABC_efflux	8.70E-85	292.9	NZ_CP007139	533	1.038986355
RefSoil	Chromosome	EXIG_RS03495	ABC_efflux	8.80E-85	292.9	NC_010556	502	0.978557505
RefSoil	Chromosome	THY01S_RS02380	ABC_efflux	8.90E-85	292.9	NC_022795	506	0.986354776
RefSoil	Chromosome	LMHCC_RS10175	ABC_efflux	9.10E-85	292.8	NC_011660	526	1.025341131
RefSoil	Chromosome	LMM7_RS03285	ABC_efflux	9.10E-85	292.8	NC_017537	526	1.025341131
RefSoil	Chromosome	LMO4A_RS03275	ABC_efflux	9.10E-85	292.8	NC_017529	526	1.025341131
RefSoil	Chromosome	DHAF_RS10780	ABC_efflux	9.10E-85	292.8	NC_011830	511	0.996101365
RefSoil	Chromosome	PPM_RS12285	ABC_efflux	9.40E-85	292.8	NC_017542	503	0.980506823
RefSoil	Chromosome	PPSC2_RS41015	ABC_efflux	9.40E-85	292.8	NC_014622	503	0.980506823
RefSoil	Chromosome	CLOST_RS01610	ABC_efflux	9.60E-85	292.8	NC_014614	521	1.015594542
RefSoil	Chromosome	NOS7107_RS23620	ABC_efflux	9.70E-85	292.7	NC_019676	482	0.93957115
RefSoil	Chromosome	CPE_RS07890	ABC_efflux	9.90E-85	292.7	NC_003366	521	1.015594542
RefSoil	Chromosome	CHU_RS01600	ABC_efflux	1.00E-84	292.7	NC_008255	525	1.023391813
RefSoil	Chromosome	RSP_2254	ABC_efflux	1.00E-84	292.7	NC_007493	530	1.033138402
RefSoil	Chromosome	PPE_RS04755	ABC_efflux	1.00E-84	292.7	NC_014483	500	0.974658869
RefSoil	Chromosome	BSN5_RS19575	ABC_efflux	1.00E-84	292.7	NC_014976	547	1.066276803
RefSoil	Chromosome	NIAKO_RS28130	ABC_efflux	1.00E-84	292.7	NC_016609	480	0.935672515
RefSoil	Chromosome	STA7437_RS15315	ABC_efflux	1.00E-84	292.6	NC_019748	528	1.029239766
RefSoil	Chromosome	CSPA_RS25645	ABC_efflux	1.10E-84	292.6	NC_020291	524	1.021442495
RefSoil	Chromosome	OANT_RS06195	ABC_efflux	1.10E-84	292.6	NC_009667	480	0.935672515
RefSoil	Chromosome	HDEN_RS10280	ABC_efflux	1.10E-84	292.6	NC_014313	489	0.953216374
RefSoil	Chromosome	HKBS1_RS06725	ABC_efflux	1.10E-84	292.5	NZ_CP002871	500	0.974658869
RefSoil	Chromosome	JTY_RS06745	ABC_efflux	1.10E-84	292.5	NC_012207	500	0.974658869
RefSoil	Chromosome	MAF_RS06740	ABC_efflux	1.10E-84	292.5	NC_015758	500	0.974658869
RefSoil	Chromosome	MT7199_RS06725	ABC_efflux	1.10E-84	292.5	NC_020089	500	0.974658869
RefSoil	Chromosome	MTBK_RS06670	ABC_efflux	1.10E-84	292.5	NZ_CP007803	500	0.974658869
RefSoil	Chromosome	RVBD_RS06725	ABC_efflux	1.10E-84	292.5	NC_018143	500	0.974658869
RefSoil	Chromosome	TBFG_RS06735	ABC_efflux	1.10E-84	292.5	NC_009565	500	0.974658869
RefSoil	Chromosome	X809_RS12260	ABC_efflux	1.20E-84	292.5	NC_023037	504	0.98245614
RefSoil	Chromosome	MY9_RS07920	ABC_efflux	1.20E-84	292.4	NC_017743	521	1.015594542
RefSoil	Chromosome	MCHK_RS30055	ABC_efflux	1.20E-84	292.4	NZ_CP006581	514	1.001949318
RefSoil	Chromosome	GYO_RS30095	ABC_efflux	1.30E-84	292.4	NC_016047	537	1.046783626
RefSoil	Chromosome	B2K_RS15460	ABC_efflux	1.30E-84	292.3	NC_017672	492	0.959064327
RefSoil	Chromosome	AVI_RS00995	ABC_efflux	1.40E-84	292.3	NC_011989	511	0.996101365
RefSoil	Chromosome	MFLV_RS11285	ABC_efflux	1.40E-84	292.2	NC_009338	511	0.996101365
RefSoil	Chromosome	L083_RS12355	ABC_efflux	1.40E-84	292.2	NC_021191	489	0.953216374
RefSoil	Chromosome	SACTE_RS25925	ABC_efflux	1.50E-84	292.2	NC_015953	486	0.947368421
RefSoil	Chromosome	CPHY_RS19580	ABC_efflux	1.50E-84	292.1	NC_010001	522	1.01754386
RefSoil	Chromosome	BH_RS03840	ABC_efflux	1.50E-84	292.1	NC_002570	505	0.984405458
RefSoil	Chromosome	CLOPA_RS20120	ABC_efflux	1.50E-84	292.1	NC_021182	525	1.023391813
RefSoil	Chromosome	LIN_RS03180	ABC_efflux	1.50E-84	292.1	NC_003212	527	1.027290448
RefSoil	Chromosome	THY01S_RS03895	ABC_efflux	1.60E-84	292	NC_022795	547	1.066276803
RefSoil	Chromosome	TINT_RS12240	ABC_efflux	1.70E-84	292	NC_014153	536	1.044834308
RefSoil	Chromosome	BAB_RS24170	ABC_efflux	1.70E-84	292	NC_007618	480	0.935672515
RefSoil	Chromosome	BMI_RS07970	ABC_efflux	1.70E-84	292	NC_013119	480	0.935672515
RefSoil	Chromosome	BPI_RS08255	ABC_efflux	1.70E-84	292	NC_015857	480	0.935672515
RefSoil	Chromosome	BRUAB_RS08220	ABC_efflux	1.70E-84	292	NC_006932	480	0.935672515
RefSoil	Chromosome	BSS2_RS07920	ABC_efflux	1.70E-84	292	NZ_CP006961	480	0.935672515
RefSoil	Chromosome	BSUIS_RS14805	ABC_efflux	1.70E-84	292	NC_010167	480	0.935672515
RefSoil	Chromosome	DK48_RS07710	ABC_efflux	1.70E-84	292	NZ_CP007681	480	0.935672515
RefSoil	Chromosome	DK49_RS12595	ABC_efflux	1.70E-84	292	NZ_CP007663	480	0.935672515
RefSoil	Chromosome	DK53_RS08270	ABC_efflux	1.70E-84	292	NZ_CP007705	480	0.935672515
RefSoil	Chromosome	DK55_RS13865	ABC_efflux	1.70E-84	292	NZ_CP007765	480	0.935672515
RefSoil	Chromosome	BCAN_RS07955	ABC_efflux	1.70E-84	292	NC_010103	480	0.935672515
RefSoil	Chromosome	DESDE_RS08930	ABC_efflux	1.70E-84	291.9	NC_018017	519	1.011695906
RefSoil	Chromosome	RHA1_RS20280	ABC_efflux	1.70E-84	291.9	NC_008268	512	0.998050682
RefSoil	Chromosome	BH_RS04335	ABC_efflux	1.70E-84	291.9	NC_002570	479	0.933723197
RefSoil	Chromosome	glr1067	ABC_efflux	1.70E-84	291.9	NC_005125	501	0.976608187
RefSoil	Chromosome	MESOP_RS00800	ABC_efflux	1.80E-84	291.9	NC_015675	515	1.003898635
RefSoil	Chromosome	B2K_RS05505	ABC_efflux	1.80E-84	291.9	NC_017672	498	0.970760234
RefSoil	Chromosome	KNP414_RS16455	ABC_efflux	1.80E-84	291.9	NC_015690	498	0.970760234
RefSoil	Chromosome	PM3016_RS05475	ABC_efflux	1.80E-84	291.9	NC_016935	498	0.970760234
RefSoil	Chromosome	X809_RS19390	ABC_efflux	1.80E-84	291.8	NC_023037	503	0.980506823
RefSoil	Chromosome	C663_RS07680	ABC_efflux	1.90E-84	291.8	NC_020244	547	1.066276803
RefSoil	Chromosome	I653_RS07440	ABC_efflux	1.90E-84	291.8	NC_020832	547	1.066276803
RefSoil	Chromosome	GMET_RS17125	ABC_efflux	2.00E-84	291.7	NC_007517	507	0.988304094
RefSoil	Chromosome	LMOG_RS03200	ABC_efflux	2.00E-84	291.7	NC_017545	523	1.019493177
RefSoil	Chromosome	STA7437_RS03755	ABC_efflux	2.00E-84	291.7	NC_019748	500	0.974658869
RefSoil	Chromosome	BATR1942_RS04750	ABC_efflux	2.00E-84	291.7	NC_014639	540	1.052631579
RefSoil	Chromosome	ADEH_RS05480	ABC_efflux	2.10E-84	291.7	NC_007760	506	0.986354776
RefSoil	Chromosome	PPE_RS17435	ABC_efflux	2.10E-84	291.7	NC_014483	503	0.980506823
RefSoil	Chromosome	BB_RS17975	ABC_efflux	2.10E-84	291.7	NC_002927	486	0.947368421
RefSoil	Chromosome	BN112_4781	ABC_efflux	2.10E-84	291.7	NC_019382	486	0.947368421
RefSoil	Chromosome	BMI_RS14950	ABC_efflux	2.10E-84	291.7	NC_013118	542	1.056530214
RefSoil	Chromosome	gll2196	ABC_efflux	2.10E-84	291.7	NC_005125	486	0.947368421
RefSoil	Chromosome	THETH_RS01515	ABC_efflux	2.20E-84	291.6	NC_015707	525	1.023391813
RefSoil	Chromosome	PPSQR21_RS21665	ABC_efflux	2.30E-84	291.5	NZ_CP006872	504	0.98245614
RefSoil	Chromosome	BMQ_RS06550	ABC_efflux	2.30E-84	291.5	NC_014019	534	1.040935673
RefSoil	Chromosome	BMD_RS06440	ABC_efflux	2.40E-84	291.5	NC_014103	503	0.980506823
RefSoil	Chromosome	LMKG_RS14415	ABC_efflux	2.50E-84	291.4	NC_017546	533	1.038986355
RefSoil	Chromosome	LMOSLCC2372_RS14700	ABC_efflux	2.50E-84	291.4	NC_018588	533	1.038986355
RefSoil	Chromosome	LMOSLCC2479_RS14420	ABC_efflux	2.50E-84	291.4	NC_018589	533	1.038986355
RefSoil	Chromosome	LMOSLCC7179_RS13930	ABC_efflux	2.50E-84	291.4	NC_018593	533	1.038986355
RefSoil	Chromosome	LMRG_RS13990	ABC_efflux	2.50E-84	291.4	NC_017544	533	1.038986355
RefSoil	Chromosome	LM5578_RS00565	ABC_efflux	2.50E-84	291.4	NC_013766	533	1.038986355
RefSoil	Chromosome	LM5923_RS00565	ABC_efflux	2.50E-84	291.4	NC_013768	533	1.038986355
RefSoil	Chromosome	MLP_RS01170	ABC_efflux	2.60E-84	291.3	NC_015635	497	0.968810916
RefSoil	Chromosome	OCA5_RS13355	ABC_efflux	2.60E-84	291.3	NC_015684	502	0.978557505
RefSoil	Chromosome	PPM_RS14890	ABC_efflux	2.70E-84	291.3	NC_017542	546	1.064327485
RefSoil	Chromosome	PPSC2_RS42895	ABC_efflux	2.70E-84	291.3	NC_014622	546	1.064327485
RefSoil	Chromosome	ANAEK_RS05610	ABC_efflux	2.70E-84	291.3	NC_011145	507	0.988304094
RefSoil	Chromosome	AWO_RS13450	ABC_efflux	2.80E-84	291.2	NC_016894	482	0.93957115
RefSoil	Chromosome	DHAF_RS11410	ABC_efflux	2.80E-84	291.2	NC_011830	521	1.015594542
RefSoil	Chromosome	DSY_RS06440	ABC_efflux	2.80E-84	291.2	NC_007907	521	1.015594542
RefSoil	Chromosome	HPL003_RS26800	ABC_efflux	3.00E-84	291.1	NC_016641	503	0.980506823
RefSoil	Chromosome	O3I_RS01185	ABC_efflux	3.00E-84	291.1	NC_018681	501	0.976608187
RefSoil	Chromosome	A2CP1_RS05970	ABC_efflux	3.10E-84	291.1	NC_011891	506	0.986354776
RefSoil	Chromosome	PLE7327_RS22175	ABC_efflux	3.20E-84	291.1	NC_019689	544	1.06042885
RefSoil	Chromosome	B1NLA3E_RS02420	ABC_efflux	3.20E-84	291.1	NC_021171	543	1.058479532
RefSoil	Chromosome	LMOG_RS14540	ABC_efflux	3.20E-84	291	NC_017545	533	1.038986355
RefSoil	Chromosome	TREPR_RS12630	ABC_efflux	3.20E-84	291	NC_015578	505	0.984405458
RefSoil	Chromosome	EIO_RS10150	ABC_efflux	3.20E-84	291	NC_014625	522	1.01754386
RefSoil	Chromosome	KVU_1615	ABC_efflux	3.20E-84	291	NC_017384	522	1.01754386
RefSoil	Chromosome	CLOPA_RS21940	ABC_efflux	3.70E-84	290.8	NC_021182	505	0.984405458
RefSoil	Chromosome	G432_RS16350	ABC_efflux	3.80E-84	290.8	NC_020561	503	0.980506823
RefSoil	Chromosome	BM590_RS15130	ABC_efflux	3.90E-84	290.8	NC_017247	534	1.040935673
RefSoil	Chromosome	BOV_RS15365	ABC_efflux	3.90E-84	290.8	NC_009504	534	1.040935673
RefSoil	Chromosome	DK61_RS01440	ABC_efflux	3.90E-84	290.8	NZ_CP007788	534	1.040935673
RefSoil	Chromosome	ALW85_RS09295	ABC_efflux	3.90E-84	290.7	NC_004757	498	0.970760234
RefSoil	Chromosome	LSE_RS02605	ABC_efflux	4.00E-84	290.7	NC_013891	523	1.019493177
RefSoil	Chromosome	PD630_RS02700	ABC_efflux	4.10E-84	290.7	NZ_CP003949	498	0.970760234
RefSoil	Chromosome	BCAN_RS14985	ABC_efflux	4.20E-84	290.7	NC_010104	531	1.035087719
RefSoil	Chromosome	BSS2_RS14935	ABC_efflux	4.20E-84	290.7	NZ_CP006962	531	1.035087719
RefSoil	Chromosome	SSUST3_RS05385	ABC_efflux	4.20E-84	290.6	NC_015433	535	1.04288499
RefSoil	Chromosome	SSIL_RS08840	ABC_efflux	4.30E-84	290.6	NC_018065	497	0.968810916
RefSoil	Chromosome	PSAB_RS08540	ABC_efflux	4.60E-84	290.5	NZ_CP004078	535	1.04288499
RefSoil	Chromosome	UMN179_RS09710	ABC_efflux	4.70E-84	290.5	NC_015460	530	1.033138402
RefSoil	Chromosome	LSE_RS00555	ABC_efflux	4.80E-84	290.5	NC_013891	489	0.953216374
RefSoil	Chromosome	RIV7116_RS02200	ABC_efflux	4.80E-84	290.4	NC_019678	564	1.099415205
RefSoil	Chromosome	BCENMC03_RS25130	ABC_efflux	4.90E-84	290.4	NC_010515	531	1.035087719
RefSoil	Chromosome	SSUST3_RS01580	ABC_efflux	4.90E-84	290.4	NC_015433	533	1.038986355
RefSoil	Chromosome	NFA_RS01350	ABC_efflux	5.20E-84	290.3	NC_006361	506	0.986354776
RefSoil	Chromosome	CSPA_RS25030	ABC_efflux	5.20E-84	290.3	NC_020291	528	1.029239766
RefSoil	Chromosome	NHAM_RS07860	ABC_efflux	5.40E-84	290.3	NC_007964	523	1.019493177
RefSoil	Chromosome	NPUN_RS33510	ABC_efflux	5.50E-84	290.2	NC_010628	537	1.046783626
RefSoil	Chromosome	OB_RS01525	ABC_efflux	5.90E-84	290.2	NC_004193	501	0.976608187
RefSoil	Chromosome	SSIL_RS10420	ABC_efflux	6.00E-84	290.1	NC_018065	500	0.974658869
RefSoil	Chromosome	RIV7116_RS16695	ABC_efflux	6.10E-84	290.1	NC_019678	538	1.048732943
RefSoil	Chromosome	S23_RS30500	ABC_efflux	6.10E-84	290.1	NC_017082	506	0.986354776
RefSoil	Chromosome	MKAN_RS06345	ABC_efflux	6.10E-84	290.1	NC_022663	505	0.984405458
RefSoil	Chromosome	CVAR_RS00610	ABC_efflux	6.20E-84	290.1	NC_015859	509	0.992202729
RefSoil	Chromosome	B1NLA3E_RS03550	ABC_efflux	6.20E-84	290.1	NC_021171	513	1
RefSoil	Chromosome	AX25_RS18135	ABC_efflux	6.30E-84	290.1	NZ_CP007172	526	1.025341131
RefSoil	Chromosome	BALI_RS01165	ABC_efflux	6.30E-84	290.1	NC_021362	515	1.003898635
RefSoil	Chromosome	SLG_RS07135	ABC_efflux	6.50E-84	290	NC_015976	504	0.98245614
RefSoil	Chromosome	ASTEX_RS17460	ABC_efflux	6.60E-84	290	NC_014817	495	0.964912281
RefSoil	Chromosome	BJ6T_RS39790	ABC_efflux	6.70E-84	290	NC_017249	502	0.978557505
RefSoil	Chromosome	CQ02_RS13875	ABC_efflux	6.70E-84	290	NZ_CP007492	533	1.038986355
RefSoil	Chromosome	LM4B_RS13865	ABC_efflux	6.70E-84	290	NC_012488	533	1.038986355
RefSoil	Chromosome	LMOATCC19117_RS14050	ABC_efflux	6.70E-84	290	NC_018584	533	1.038986355
RefSoil	Chromosome	LMOF2365_RS13860	ABC_efflux	6.70E-84	290	NC_002973	533	1.038986355
RefSoil	Chromosome	LMOL312_RS13865	ABC_efflux	6.70E-84	290	NC_018642	533	1.038986355
RefSoil	Chromosome	LMOSLCC2378_RS14055	ABC_efflux	6.70E-84	290	NC_018585	533	1.038986355
RefSoil	Chromosome	LMOSLCC2482_RS14265	ABC_efflux	6.70E-84	290	NC_018591	533	1.038986355
RefSoil	Chromosome	LMOSLCC2540_RS14195	ABC_efflux	6.70E-84	290	NC_018586	533	1.038986355
RefSoil	Chromosome	LMOSLCC2755_RS14385	ABC_efflux	6.70E-84	290	NC_018587	533	1.038986355
RefSoil	Chromosome	Y193_RS01835	ABC_efflux	6.70E-84	290	NZ_CP007600	533	1.038986355
RefSoil	Chromosome	PPE_RS11555	ABC_efflux	6.80E-84	290	NC_014483	504	0.98245614
RefSoil	Chromosome	KFLA_RS17930	ABC_efflux	6.80E-84	290	NC_013729	500	0.974658869
RefSoil	Chromosome	BCF_RS09465	ABC_efflux	7.00E-84	289.9	NC_016779	494	0.962962963
RefSoil	Chromosome	RIV7116_RS11285	ABC_efflux	7.10E-84	289.9	NC_019678	518	1.009746589
RefSoil	Chromosome	BOV_RS08140	ABC_efflux	7.20E-84	289.9	NC_009505	480	0.935672515
RefSoil	Chromosome	Q433_RS05140	ABC_efflux	7.40E-84	289.8	NZ_CP007409	502	0.978557505
RefSoil	Chromosome	BCN_RS09715	ABC_efflux	7.50E-84	289.8	NC_016771	494	0.962962963
RefSoil	Chromosome	CPF_RS08620	ABC_efflux	7.80E-84	289.7	NC_008261	521	1.015594542
RefSoil	Chromosome	BCELL_RS07220	ABC_efflux	7.90E-84	289.7	NC_014829	495	0.964912281
RefSoil	Chromosome	BAMF_RS37480	ABC_efflux	8.00E-84	289.7	NC_014551	538	1.048732943
RefSoil	Chromosome	BJS_RS42945	ABC_efflux	8.10E-84	289.7	NZ_CP007569	502	0.978557505
RefSoil	Chromosome	DJ48_RS12005	ABC_efflux	8.10E-84	289.7	NZ_CP007618	494	0.962962963
RefSoil	Chromosome	HALSA_RS01290	ABC_efflux	8.20E-84	289.7	NC_014654	516	1.005847953
RefSoil	Chromosome	BN406_RS16650	ABC_efflux	8.20E-84	289.7	NC_018700	495	0.964912281
RefSoil	Chromosome	C770_RS00820	ABC_efflux	8.20E-84	289.7	NC_019845	495	0.964912281
RefSoil	Chromosome	SINMEB_RS16340	ABC_efflux	8.20E-84	289.7	NC_017322	495	0.964912281
RefSoil	Chromosome	SINME_RS17435	ABC_efflux	8.20E-84	289.7	NC_015590	495	0.964912281
RefSoil	Chromosome	SM11_RS17945	ABC_efflux	8.20E-84	289.7	NC_017325	495	0.964912281
RefSoil	Chromosome	SM2011_RS15140	ABC_efflux	8.20E-84	289.7	NC_020528	495	0.964912281
RefSoil	Chromosome	BN69_RS17560	ABC_efflux	8.30E-84	289.7	NC_018485	481	0.937621832
RefSoil	Chromosome	LSE_RS13530	ABC_efflux	8.30E-84	289.7	NC_013891	533	1.038986355
RefSoil	Chromosome	CA_C3281	ABC_efflux	8.30E-84	289.7	NC_003030	525	1.023391813
RefSoil	Chromosome	CEA_RS16815	ABC_efflux	8.30E-84	289.7	NC_017295	525	1.023391813
RefSoil	Chromosome	SMB_RS16815	ABC_efflux	8.30E-84	289.7	NC_015687	525	1.023391813
RefSoil	Chromosome	I33_RS07505	ABC_efflux	8.40E-84	289.6	NC_017195	547	1.066276803
RefSoil	Chromosome	BPOF4_RS04395	ABC_efflux	8.80E-84	289.6	NC_013791	530	1.033138402
RefSoil	Chromosome	MESAU_RS00820	ABC_efflux	1.00E-83	289.4	NC_019973	516	1.005847953
RefSoil	Chromosome	BATR1942_RS02435	ABC_efflux	1.00E-83	289.4	NC_014639	500	0.974658869
RefSoil	Chromosome	ABC_RS06600	ABC_efflux	1.10E-83	289.3	NC_006582	520	1.013645224
RefSoil	Chromosome	PPSQR21_RS13690	ABC_efflux	1.10E-83	289.3	NZ_CP006872	546	1.064327485
RefSoil	Chromosome	BCAV_RS18035	ABC_efflux	1.10E-83	289.2	NC_012669	540	1.052631579
RefSoil	Chromosome	TCUR_RS11105	ABC_efflux	1.20E-83	289.2	NC_013510	531	1.035087719
RefSoil	Chromosome	BCAH187_RS10040	ABC_efflux	1.20E-83	289.2	NC_011658	494	0.962962963
RefSoil	Chromosome	BCQ_RS09845	ABC_efflux	1.20E-83	289.2	NC_011969	494	0.962962963
RefSoil	Chromosome	HPL003_RS24445	ABC_efflux	1.20E-83	289.2	NC_016641	503	0.980506823
RefSoil	Chromosome	YBT020_RS10555	ABC_efflux	1.20E-83	289.2	NC_017200	494	0.962962963
RefSoil	Chromosome	LMLG_RS13775	ABC_efflux	1.20E-83	289.2	NC_017547	533	1.038986355
RefSoil	Chromosome	BSN5_RS17110	ABC_efflux	1.20E-83	289.1	NC_014976	502	0.978557505
RefSoil	Chromosome	BSU09720	ABC_efflux	1.20E-83	289.1	NC_000964	502	0.978557505
RefSoil	Chromosome	BSU6051_RS05275	ABC_efflux	1.20E-83	289.1	NC_020507	502	0.978557505
RefSoil	Chromosome	BSUA_RS05430	ABC_efflux	1.20E-83	289.1	NZ_CP007800	502	0.978557505
RefSoil	Chromosome	BSUB_RS05430	ABC_efflux	1.20E-83	289.1	NZ_CP008698	502	0.978557505
RefSoil	Chromosome	BCE_RS10080	ABC_efflux	1.30E-83	289.1	NC_003909	494	0.962962963
RefSoil	Chromosome	NMUL_RS11765	ABC_efflux	1.30E-83	289	NC_007614	486	0.947368421
RefSoil	Chromosome	BAMMC406_RS25845	ABC_efflux	1.30E-83	289	NC_010552	521	1.015594542
RefSoil	Chromosome	MY9_RS05505	ABC_efflux	1.30E-83	289	NC_017743	502	0.978557505
RefSoil	Chromosome	PPM_RS19950	ABC_efflux	1.30E-83	289	NC_017542	524	1.021442495
RefSoil	Chromosome	PPSC2_RS47815	ABC_efflux	1.30E-83	289	NC_014622	524	1.021442495
RefSoil	Chromosome	THECO_RS08725	ABC_efflux	1.30E-83	289	NC_019897	537	1.046783626
RefSoil	Chromosome	CLOCEL_RS12410	ABC_efflux	1.40E-83	288.9	NC_014393	500	0.974658869
RefSoil	Chromosome	PCC7424_RS22520	ABC_efflux	1.40E-83	288.9	NC_011729	518	1.009746589
RefSoil	Chromosome	C663_RS05345	ABC_efflux	1.40E-83	288.9	NC_020244	502	0.978557505
RefSoil	Chromosome	I653_RS05100	ABC_efflux	1.40E-83	288.9	NC_020832	502	0.978557505
RefSoil	Chromosome	SYN7502_RS13700	ABC_efflux	1.40E-83	288.9	NC_019702	532	1.037037037
RefSoil	Chromosome	ACHL_RS16825	ABC_efflux	1.40E-83	288.9	NC_011886	480	0.935672515
RefSoil	Chromosome	BSU14320	ABC_efflux	1.50E-83	288.8	NC_000964	547	1.066276803
RefSoil	Chromosome	BSU6051_RS07635	ABC_efflux	1.50E-83	288.8	NC_020507	547	1.066276803
RefSoil	Chromosome	BSUA_RS07920	ABC_efflux	1.50E-83	288.8	NZ_CP007800	547	1.066276803
RefSoil	Chromosome	BSUB_RS07920	ABC_efflux	1.50E-83	288.8	NZ_CP008698	547	1.066276803
RefSoil	Chromosome	DESPR_RS05320	ABC_efflux	1.50E-83	288.8	NC_014972	494	0.962962963
RefSoil	Chromosome	X809_RS14635	ABC_efflux	1.50E-83	288.8	NC_023037	546	1.064327485
RefSoil	Chromosome	OANT_RS06870	ABC_efflux	1.60E-83	288.8	NC_009667	534	1.040935673
RefSoil	Chromosome	RIV7116_RS27545	ABC_efflux	1.80E-83	288.6	NC_019678	504	0.98245614
RefSoil	Chromosome	CLOPA_RS18540	ABC_efflux	1.80E-83	288.5	NC_021182	535	1.04288499
RefSoil	Chromosome	CHRO_RS04665	ABC_efflux	1.80E-83	288.5	NC_019695	521	1.015594542
RefSoil	Chromosome	CYAN7822_RS06525	ABC_efflux	1.90E-83	288.5	NC_014501	539	1.050682261
RefSoil	Chromosome	ML5_RS05350	ABC_efflux	1.90E-83	288.5	NC_014815	480	0.935672515
RefSoil	Chromosome	OB_RS07325	ABC_efflux	2.00E-83	288.4	NC_004193	540	1.052631579
RefSoil	Chromosome	BMD_RS06445	ABC_efflux	2.00E-83	288.4	NC_014103	535	1.04288499
RefSoil	Chromosome	BCK_RS25365	ABC_efflux	2.00E-83	288.4	NC_018491	494	0.962962963
RefSoil	Chromosome	I33_RS05150	ABC_efflux	2.00E-83	288.4	NC_017195	501	0.976608187
RefSoil	Chromosome	PPE_RS12870	ABC_efflux	2.00E-83	288.4	NC_014483	546	1.064327485
RefSoil	Chromosome	CPHY_RS08720	ABC_efflux	2.00E-83	288.4	NC_010001	498	0.970760234
RefSoil	Chromosome	SCE1572_RS01665	ABC_efflux	2.00E-83	288.4	NC_021658	485	0.945419103
RefSoil	Chromosome	CYLST_RS25150	ABC_efflux	2.10E-83	288.3	NC_019757	520	1.013645224
RefSoil	Chromosome	FCOL_RS07670	ABC_efflux	2.20E-83	288.3	NC_016510	504	0.98245614
RefSoil	Chromosome	BMQ_RS06545	ABC_efflux	2.30E-83	288.2	NC_014019	503	0.980506823
RefSoil	Chromosome	KNP414_RS12795	ABC_efflux	2.40E-83	288.1	NC_015690	492	0.959064327
RefSoil	Chromosome	BPI_RS15590	ABC_efflux	2.40E-83	288.1	NC_015858	534	1.040935673
RefSoil	Chromosome	BE24_RS01140	ABC_efflux	2.60E-83	288	NZ_CP007208	487	0.949317739
RefSoil	Chromosome	BCELL_RS11845	ABC_efflux	2.70E-83	288	NC_014829	530	1.033138402
RefSoil	Chromosome	B2K_RS22725	ABC_efflux	2.70E-83	288	NC_017672	505	0.984405458
RefSoil	Chromosome	SPIRS_RS17550	ABC_efflux	2.70E-83	288	NC_014364	497	0.968810916
RefSoil	Chromosome	ACPL_RS26980	ABC_efflux	3.00E-83	287.8	NC_017803	524	1.021442495
RefSoil	Chromosome	PPSQR21_RS18580	ABC_efflux	3.00E-83	287.8	NZ_CP006872	510	0.994152047
[truncated: 179,694 more rows]
