# Supplementary material for: RefSoil+: a Reference Database for Genes and Traits of Soil Plasmids
Source: mSystems. 2019 Feb 26;4(1):e00349-18. doi: 10.1128/mSystems.00349-18 (PMC6392096; doi:10.1128/mSystems.00349-18)
Supplement: TABLE S3 [file mSystems.00349-18-st003.xlsx]

## Sheet: Sheet1
ResfamID	Gene	Description	Classification
RF0001	16S_rRNA_methyltrans	16S ribosomal RNA methyltransferase	rRNA Methyltransferase
RF0002	AAC3	Aminoglycoside Acetyltransferase (AAC3)	Aminoglycoside
RF0003	AAC3-I	Aminoglycoside Acetyltransferase (AAC3-I)	Aminoglycoside
RF0004	AAC6-I	Aminoglycoside Acetyltransferase (AAC6-I)	Aminoglycoside
RF0005	AAC6-Ib	Aminoglycoside Acetyltransferase (AAC6-Ib)	Aminoglycoside
RF0006	AAC6-II	Aminoglycoside Acetyltransferase (AAC6-II)	Aminoglycoside
RF0007	ABC_efflux	ATP-binding cassette (ABC) antibiotic efflux pump	ABC Transporter
RF0008	ABC_tran	PF00005.22 ABC transporter	ABC Transporter
RF0009	ABC1	PF03109.11 ABC1 family	ABC Transporter
RF0010	ABC2_membrane	PF01061.19 ABC-2 type transporter	ABC Transporter
RF0011	Acetyltransf_1	PF00583.19 Acetyltransferase (GNAT) family	Aminoglycoside
RF0012	Acetyltransf_3	PF13302.1 Acetyltransferase (GNAT) domain	Aminoglycoside
RF0013	Acetyltransf_4	PF13420.1 Acetyltransferase (GNAT) domain	Aminoglycoside
RF0014	Acetyltransf_7	PF13508.1 Acetyltransferase (GNAT) domain	Aminoglycoside
RF0015	Acetyltransf_8	PF13523.1 Acetyltransferase (GNAT) domain	Aminoglycoside
RF0016	Acetyltransf_9	PF13527.1 Acetyltransferase (GNAT) domain	Aminoglycoside
RF0017	ACR_tran	PF00873.14 AcrB/AcrD/AcrF family	Other Efflux
RF0018	Acyltransferase	PF01553.16 Acyltransferase	Aminoglycoside
RF0019	adeA-adeI	adeA-adeI: membrane fusion protein of multidrug efflux complex	RND Antibiotic Efflux
RF0020	adeB	adeB: membrane fusion protein of multidrug efflux complex	RND Antibiotic Efflux
RF0021	adeC-adeK-oprM	adeC-adeK-oprM: outer membrane factor the multidrug efflux complex	RND Antibiotic Efflux
RF0022	adeR	adeR: positive regulator of AdeABC efflux system	Other Efflux
RF0023	adeS	adeS: gene modulating antibiotic efflux regulating AdeABC	Other Efflux
RF0024	Aminotran_1_2	PF00155.16 Aminotransferase class I and II	Other
RF0025	Aminotran_4	PF01063.14 Aminotransferase class IV	Other
RF0026	ANT2	Aminoglycoside Nucleotidyltransferase (ANT2)	Aminoglycoside
RF0027	ANT3	Aminoglycoside Nucleotidyltransferase (ANT3)	Aminoglycoside
RF0028	ANT4	Aminoglycoside Nucleotidyltransferase (ANT4)	Aminoglycoside
RF0029	ANT6	Aminoglycoside Nucleotidyltransferase (ANT6)	Aminoglycoside
RF0030	ANT9	Aminoglycoside Nucleotidyltransferase (ANT9)	Aminoglycoside
RF0031	Antibiotic_NAT	PF02522.9 Aminoglycoside 3-N-acetyltransferase	Aminoglycoside
RF0032	APH	PF01636.18 Phosphotransferase enzyme family	Aminoglycoside
RF0033	APH3	aminoglycoside phosphotransferase (APH3)	Aminoglycoside
RF0034	APH6	aminoglycoside phosphotransferase (APH3)	Aminoglycoside
RF0035	baeR	baeR: subunit of gene modulating antibiotic efflux	Gene Modulating Resistance
RF0036	baeS	baeS: subunit of gene modulating antibiotic efflux	Gene Modulating Resistance
RF0037	BCII	Bacillus cereus beta-lactamase II (subclass B1 (metallo-) beta-lactamase)	Beta-Lactam
RF0038	Beta-lactamase	PF00144.19 Beta-lactamase	Beta-Lactam
RF0039	Beta-lactamase2	PF13354.1 Beta-lactamase enzyme family	Beta-Lactam
RF0040	BJP	BJP beta-lactamase (subclass B3 (metallo-) beta-lactamase)	Beta-Lactam
RF0041	BlaB	Beta-lactamase B (BlaB) (subclass B1 (metallo-) beta-lactamase)	Beta-Lactam
RF0042	blaI	blaI: gene modulating beta-lactam resistance, regulates PC1 beta-lactamase (blaZ)	Gene Modulating Resistance
RF0043	blaR1	blaR1: gene modulating beta-lactam resistance, regulates PC1 beta-lactamase (blaZ)	Gene Modulating Resistance
RF0044	CARB-PSE	CARB-PSE beta-lactamases (class a)	Beta-Lactam
RF0045	CAT	PF00302.13 Chloramphenicol acetyltransferase	Aminoglycoside
RF0046	CblA	CblA cephalosporin (class a)	Beta-Lactam
RF0047	CepA	CepA cehphalosporin (class a)	Beta-Lactam
RF0048	Cfr23_rRNA_methyltrans	Cfr 23S ribosomal RNA methyltransferase	rRNA Methyltransferase
RF0049	CfxA	CfxA cephalosporin (class a)	Beta-Lactam
RF0050	Chlor_Acetyltrans_CAT	chloramphenicol acetyltransferase (CAT)	Chloramphenicol
RF0051	Chlor_Efflux_Pump	chloramphenicol efflux pump	Chloramphenicol
RF0052	Chlor_Phospho_CPT	chloramphenicol phosphotransferase (CPT)	Chloramphenicol
RF0053	ClassA	Class A beta-lactamase	Beta-Lactam
RF0054	ClassB	Class B beta-lactamase	Beta-Lactam
RF0055	ClassC-AmpC	Class C beta-lactamases	Beta-Lactam
RF0056	ClassD	Class D beta-lactamases	Beta-Lactam
RF0057	CMY-LAT-MOX-ACT-MIR-FOX	A grouping of the related CMY, LAT, MOX, ACT, MIR, and FOX beta-lactamases (class c)	Beta-Lactam
RF0058	CPT	PF07931.7 Chloramphenicol phosphotransferase-like protein	Chloramphenicol
RF0059	CTXM	CTX-M beta-lactamase (class a)	Beta-Lactam
RF0060	Dala_Dala_lig_C	PF07478.8 D-ala D-ala ligase C-terminus	Gylcopeptide
	D_ala_D_ala		Gylcopeptide
RF0061	Dala_Dala_lig_N	PF01820.16 D-ala D-ala ligase N-terminus	Gylcopeptide
RF0062	DHA	DHA beta-lactamase (class c)	Beta-Lactam
RF0063	DHFR_1	PF00186.14 Dihydrofolate reductase	Trimethoprim
RF0064	DIM-GIM-SIM	A grouping of the related DIM, GIM, and SIM beta-lactamases (subclass B1 (metallo-) beta-lactamases)	Beta-Lactam
	emrB		MFS Transporter
RF0065	efflux_EmrB	emrB: subunit of efflux pump conferring antibiotic resistance	MFS Transporter
RF0066	emrE	emrE: small multidrug resistance (SMR) antibiotic efflux pump	Other Efflux
RF0067	Erm23S_rRNA_methyltrans	Emr 23S ribosomal RNA methyltransferase: rRNA methyltransferase conferring antibiotic resistance	rRNA Methyltransferase
RF0068	Erm38	Erm38: Erm 23S ribosomal RNA methyltransferase: rRNA methyltransferase conferring antibiotic resistance	rRNA Methyltransferase
RF0069	ErmA	ErmA: Erm 23S ribosomal RNA methyltransferase: rRNA methyltransferase conferring antibiotic resistance	rRNA Methyltransferase
RF0070	ErmB	ErmB: Erm 23S ribosomal RNA methyltransferase: rRNA methyltransferase conferring antibiotic resistance	rRNA Methyltransferase
RF0071	ErmC	ErmC: Erm 23S ribosomal RNA methyltransferase: rRNA methyltransferase conferring antibiotic resistance	rRNA Methyltransferase
RF0072	Exo	Exo beta-lactamase (class a)	Beta-Lactam
RF0073	FAD_binding_2	PF00890.19 FAD binding domain	Other
RF0074	Fluor_Res_DNA_Topo	Fluoroquinolone Resistant DNA Topoisomerase	Quinolone
RF0075	FmrO	PF07091.6 Ribosomal RNA methyltransferase (FmrO)	rRNA Methyltransferase
RF0076	GES	GES beta-lactamase (class a)	Beta-Lactam
RF0077	Glyoxalase	PF00903.20 Glyoxalase/Bleomycin resistance protein/Dioxygenase superfamily	Other
RF0078	GOB	GOB beta-lactamase (subclass B3 (metallo-) beta-lactamase)	Beta-Lactam
RF0079	HTH_AraC	PF00165.18 Bacterial regulatory helix-turn-helix proteins, AraC family	Gene Modulating Resistance
RF0080	IMP	Plasmid mediated IMP-type carbapenemases (subclass B1 (metallo-) beta-lactamase)	Beta-Lactam
RF0081	IND	IND beta-lactamases (subclass B1 (metallo-) beta-lactamase)	Beta-Lactam
RF0082	KHM	KHM beta-lactamases (subclass B1 (metallo-) beta-lactamase)	Beta-Lactam
RF0083	KPC	Klebsiella pneumoniae carbapenem resistant (KPC) beta-lactamases (class a)	Beta-Lactam
RF0084	L1	L1 beta-lactamase (subclass B3 (metallo-) beta-lactamase)	Beta-Lactam
RF0085	Lactamase_B	PF00753.22 Metallo-beta-lactamase superfamily	Beta-Lactam
RF0086	Lactamase_B_2	PF12706.2 Beta-lactamase superfamily domain	Beta-Lactam
RF0087	LRA	LRA beta-lactamase (subclass B3 (metallo-) beta-lactamase)	Beta-Lactam
RF0088	macA	macA: subunit of efflux pump conferring antibiotic resistance	Macrolide
RF0089	macB	macB: subunit of efflux pump conferring antibiotic resistance	Macrolide
	macrolide_glycosyl		Macrolide
RF0090	MacrolideGlycosyltransfer	macrolide glycosyltransferase: macrolide inactivation enzyme	Macrolide
RF0091	marA	marA: transcription factor induces MDR efflux pump AcrAB	Gene Modulating Resistance
RF0092	MarR	PF01047.17 MarR family	Gene Modulating Resistance
RF0093	MarR_2	PF12802.2 MarR family	Gene Modulating Resistance
RF0094	mecR1	mecR1: gene modulating beta-lactam resistance	Gene Modulating Resistance
RF0095	Methyltransf_18	PF12847.2 Methyltransferase domain	Other
RF0096	MexA	mexA: membrane fusion protein of the MexAB-OprM multidrug efflux complex	RND Antibiotic Efflux
RF0097	MexC	mexC: membrane fusion protein of the MexCD-OprJ multidrug efflux complex	RND Antibiotic Efflux
RF0098	MexE	mexE: membrane fusion protein of the MexEF-OprN multidrug efflux complex	RND Antibiotic Efflux
RF0099	MexH	mexH: membrane fusion protein of the efflux complex MexGHI-OpmD	RND Antibiotic Efflux
RF0100	MexW-MexI	A grouping of related mexW and mexI subunits of efflux pumps conferring antibiotic resistance	RND Antibiotic Efflux
RF0101	MexX	mexX: subunit of efflux pump conferring antibiotic resistance	RND Antibiotic Efflux
RF0102	MFS_1	PF07690.11 Major Facilitator Superfamily	MFS Transporter
RF0103	MFS_3	PF05977.8 Transmembrane secretion effector	MFS Transporter
RF0104	MFS_efflux	major facilitator superfamily (MFS) antibiotic efflux pump	MFS Transporter
RF0105	MoxA	MoxA beta-lactamase (class a)	Beta-Lactam
RF0106	mprF	mprF: peptide antibiotic resistance gene	Gene Modulating Resistance
RF0107	msbA	msbA: ATP-binding cassette (ABC) antibiotic efflux pump	ABC Transporter
RF0108	NDM-CcrA	A grouping of related NDM and CcrA beta-lactamases	Beta-Lactam
RF0109	norA	norA: major facilitator superfamily (MFS) antibiotic efflux pump	MFS Transporter
RF0110	Nuc_H_symport	PF03825.11 Nucleoside H+ symporter	Other
RF0111	PC1	PC1: blaZ beta-lactamase (class a)	Beta-Lactam
RF0112	phoQ	phoQ: subunit of gene modulating antibiotic efflux	Gene Modulating Resistance
RF0113	Qnr	quninolone resistance protein (Qnr): antibiotic target protection protein	Quinolone
RF0114	ramA	ramA: gene modulating antibiotic efflux	Gene Modulating Resistance
RF0115	RND_efflux	resistance-nodulation-cell division (RND) antibiotic efflux pump	RND Antibiotic Efflux
RF0116	robA	robA: transcriptional activator of AcrAB antibiotic efflux pump	Gene Modulating Resistance
RF0117	romA	romA: trasncription factor mediating antibiotic resistance	Gene Modulating Resistance
RF0118	Sfh	sfh beta-lactamases (subclass B2 (metallo-) beta-lactamase)	Beta-Lactam
RF0119	SHV-LEN	A grouping of the related SHV and LEN beta-lactamases (class a)	Beta-Lactam
RF0120	SME	SME beta-lactamase (class a)	Beta-Lactam
RF0121	soxR	soxR: mutant efflux regulatory protein conferring antibiotic resistance	Gene Modulating Resistance
RF0122	SPM	Sao Paulo metallo-beta-lactamase (SPM-1) (subclass B1 (metallo-) beta-lactamase)	Beta-Lactam
RF0123	SubclassB1	Subclass B1 (metallo-) beta-lactamase hydrolize penicillins, cephalosporins and carbapenems	Beta-Lactam
RF0124	SubclassB2	Subclass B2 (metallo-) beta-lactamase selectively hydrolize carbapenems	Beta-Lactam
RF0125	SubclassB3	Subclass B3 (metallo-) beta-lactamase hydrolize penicillins, cephalosporins and carbapenems	Beta-Lactam
RF0126	TEM	TEM beta-lactamase (class a)	Beta-Lactam
RF0127	TetA	tetA: tetracycline resistance MFS efflux pump	Tetracycline
RF0128	TetA-B	tetA(B): tetracycline resistance MFS efflux pump	Tetracycline
RF0129	TetA-G	tetA(G): tetracycline resistance MFS efflux pump	Tetracycline
RF0130	TetD	tetD: tetracycline resistance MFS efflux pump	Tetracycline
RF0131	TetE	tetE: tetracycline resistance MFS efflux pump	Tetracycline
RF0132	TetH-TetJ	tetH and TetJ: tetracycline resistance MFS efflux pumps	Tetracycline
RF0133	TetM-TetW-TetO-TetS	tetM, tetW, tetO, and tetS: tetracycline resistance ribosomal protection protein	Tetracycline
RF0134	tet_MFS_efflux	tetracycline resistance MFS efflux pump: selectively pump out tetracycline or tetracycline derivatives	Tetracycline
RF0135	tet_ribosomoal_protect	tetracycline resistance ribosomal protection protein: protect RNA-polymerase from tetracycline inhibition	Tetracycline
RF0136	TetX	tetX: tetracycline inactivation enzyme	Tetracycline
RF0137	TetY	tetY: tetracycline resistance MFS efflux pump	Tetracycline
RF0138	Tex_N	PF09371.5 Tex-like protein N-terminal domain	Gene Modulating Resistance
RF0139	thym_sym	PF00303.14 Thymidylate synthase	Other
RF0140	efflux_Bcr_CflA	TIGR00710 efflux Bcr CflA: drug resistance transporter, Bcr/CflA subfamily	MFS Transporter
RF0141	EmrB	TIGR00711 efflux EmrB: drug resistance MFS transporter, drug:H+ antiporter-2 (14 Spanner) (DHA2) family	MFS Transporter
RF0142	MATE_efflux	TIGR00797 matE: MATE efflux family protein	Other Efflux
RF0143	drrA	TIGR01188 drrA: daunorubicin resistance ABC transporter, ATP-binding protein	ABC Transporter
RF0144	DalaDala	TIGR01205 D ala D alaTIGR: D-alanine--D-alanine ligase	Gylcopeptide
RF0145	SoxR	TIGR01950 SoxR: redox-sensitive transcriptional activator SoxR	Gene Modulating Resistance
RF0146	Thymidylat_synt	TIGR03284 thym sym: thymidylate synthase	Other
RF0147	tolC	tolC: subunit of efflux pump conferring antibiotic resistance	ABC Transporter
RF0148	Transpeptidase	PF00905.17 Penicillin binding protein transpeptidase domain	Beta-Lactam
RF0149	vanA	VanA: D-Ala-D-Ala ligase that can synthesize D-Ala-D-Lac	Gylcopeptide
RF0150	vanB	VanB: D-Ala-D-Ala ligase that can synthesize D-Ala-D-Lac	Gylcopeptide
RF0151	vanC	VanC: D-Ala-D-Ala ligase that can synthesize D-Ala-D-Ser	Gylcopeptide
RF0152	vanD	VanD: D-Ala-D-Ala ligase that can synthesize D-Ala-D-Lac	Gylcopeptide
RF0153	vanH	VanH: D-specific alpha-ketoacid dehydrogenase that synthesizes D-lactate	Gylcopeptide
RF0154	vanR	VanR: transcriptional activator regulating VanA, VanH and VanX	Gylcopeptide
RF0155	vanS	VanS: trasncriptional regulator of van glycopeptide resistance genes	Gylcopeptide
RF0156	vanT	VanT: membrane bound serine racemase, converting L-serine to D-serine	Gylcopeptide
RF0157	vanW	VanW: glycopeptide resistance gene	Gylcopeptide
RF0158	vanX	VanX: glycopeptide resistance gene	Gylcopeptide
RF0159	vanY	VanY: glycopeptide resistance gene	Gylcopeptide
RF0160	vanZ	VanZ: glycopeptide resistance gene	Gylcopeptide
RF0161	VEB-PER	VEB and PER beta-lactamases (class a)	Beta-Lactam
RF0162	VIM	Verone integron-encoded (VIM) metallo-beta-lactamase (subclass B1 (metallo-) beta-lactamase)	Beta-Lactam
RF0163	Whib	PF02467.11 Transcription factor WhiB	Gene Modulating Resistance
RF0164	RND_mfp	TIGR01730: RND_mfp: efflux transporter, RND family, MFP subunit	RND Antibiotic Efflux
RF0165	Dihydropteroate	TIGR01496_DHPS: dihydropteroate synthase	Trimethoprim
RF0166	ANT	Aminoglycoside Nucleotidyltransferase	Aminoglycoside
RF0167	Aminoglyc_resit	PF10706.4_Aminoglycoside-2''-adenylyltransferase	Aminoglycoside
RF0168	TE_Inactivator	Leginoella_TE_Inactivator	Tetracycline
RF0169	Small_Multi_Drug_Res	PF00893.14_Small Multidrug Resistance protein	Other Efflux
RF0171	Usp	PF00582.21_Universal stress protein family	Other
RF0172	APH3''	Streptomycin phosphotransferase	Aminoglycoside
RF0173	APH3'	Broad-spectrum Aminoglycoside Phosphotransferase	Aminoglycoside
RF0174	ArmA_Rmt	16S rRNA methyltransferase providing aminoglycoside resistance	Aminoglycoside
